# Supplementary material for: Sexual dimorphism in keratoconus: transcriptomic and hormonal mechanisms underlying stromal remodelling
Source: Eye Vis (Lond). 2026 Mar 3;13:10. doi: 10.1186/s40662-026-00478-0 (PMC12955055; doi:10.1186/s40662-026-00478-0)
Supplement: Supplementary file 2 — Additional file 2 (XLSX 2705 kb) [file 40662_2026_478_MOESM2_ESM.xlsx]

## Sheet: Supplemental Table S1. Demograp
Supplemental Table S1. Demographic and clinical characteristics of the study participants.
Characteristic	Male KC	Female KC	Male Control	Female Control
Sample size, n	5	5	5	5
Age, years(Mean ± SD)	26 ± 3.46	25.4 ± 6.3	22.60 ± 4.16	28.80 ± 5.26
Kmax, D (mean ± SD)	69.6 ± 4.7	63.9 ± 3.5	43.28 ± 2.00	43.54 ± 2.85
Thinnest corneal thickness,μm(mean ± SD)	579.2 ± 18.6	586.2 ± 31.6	620.8 ± 41.1	618 ± 38
Keratoplasty	5 (100%)	5 (100%)	-	-
SMILE for myopia	-	-	5 (100%)	5 (100%)

## Sheet: Supplemental Table S2. Donor in
Supplemental Table S2. Donor information for primary HCSFs.
Donor ID	Sex	Age (years)	Source	Tissue Type	Passage Used in Experiments
HCSF-M01	Male	15	Eye Bank of Wenzhou Medical University	Healthy limbal tissue	P2-P3
HCSF-M02	Male	32	Eye Bank of Wenzhou Medical University	Healthy limbal tissue	P2-P3
HCSF-M03	Male	27	Eye Bank of Wenzhou Medical University	Healthy limbal tissue	P2-P3
HCSF-M04	Male	35	Eye Bank of Wenzhou Medical University	Healthy limbal tissue	P2-P3
HCSF-M05	Male	26	Eye Bank of Wenzhou Medical University	Healthy limbal tissue	P2-P3
HCSF-M06	Male	31	Eye Bank of Wenzhou Medical University	Healthy limbal tissue	P2-P3
HCSF-M07	Male	45	Eye Bank of Wenzhou Medical University	Healthy limbal tissue	P2-P3
HCSF-M08	Male	32	Eye Bank of Wenzhou Medical University	Healthy limbal tissue	P2-P3
HCSF-M09	Male	35	Eye Bank of Wenzhou Medical University	Healthy limbal tissue	P2-P3
HCSF-M10	Male	34	Eye Bank of Wenzhou Medical University	Healthy limbal tissue	P2-P3
HCSF-F01	Female	26	Eye Bank of Wenzhou Medical University	Healthy limbal tissue	P2-P3
HCSF-F02	Female	26	Eye Bank of Wenzhou Medical University	Healthy limbal tissue	P2-P3
HCSF-F03	Female	19	Eye Bank of Wenzhou Medical University	Healthy limbal tissue	P2-P3
HCSF-F04	Female	30	Eye Bank of Wenzhou Medical University	Healthy limbal tissue	P2-P3
HCSF-F05	Female	16	Eye Bank of Wenzhou Medical University	Healthy limbal tissue	P2-P3
HCSF-F06	Female	20	Eye Bank of Wenzhou Medical University	Healthy limbal tissue	P2-P3
HCSF-F07	Female	29	Eye Bank of Wenzhou Medical University	Healthy limbal tissue	P2-P3
HCSF-F08	Female	29	Eye Bank of Wenzhou Medical University	Healthy limbal tissue	P2-P3
HCSF-F09	Female	19	Eye Bank of Wenzhou Medical University	Healthy limbal tissue	P2-P3
HCSF-F10	Female	26	Eye Bank of Wenzhou Medical University	Healthy limbal tissue	P2-P3

## Sheet: Supplemental Table S3. Primers 
Supplemental Table S3. Primers used for qPCR analysis.
RNA	Forward primer (5'→3')	Reverse primer (5'→3')
Hsa-CDR1_0001	ACTACCCAGTCTTCCATCAACTG	ACCTTGACACAGGTGCCATC
Hsa-SAMD4A_0001	CCAGCACAAGTACAAGAATCATTA	AGAGTGAGCCAGGATTTTGGG
Hsa-EPB41L2_0003	CAGCTGTGACCTGGAGCATA	CCTTGGTTGCATCTGTTCCT
Hsa-ZDBF2_0001	GGAAGACCACAGCTGAGCC	ACTGAAGTCAGATGGCTACTGT
Hsa-TEX2_0003	TGCGACACTGGAACACAAGA	TGCGACACTGGAACACAAGA
Hsa-EPB41L2_0001	GCCCTGAGCAGAAACATA	CCTTGGTTGCATCTGTTCCT
ABCG2	ACGAACGGATTAACAGGGTCA	CTCCAGACACACCACGGAT
VIM	GGACCAGCTAACCAACGACA	AAGGTCAAGACGTGCCAGAG
LOX	GGATACGGCACTGGCTACTT	GACGCCTGGATGTAGTAGGG
ZEB1	CAATGATCAGCCTCAATCTGCA	CCATTGGTGGTTGATCCCA
BCL2	ACTGGCTCTGTCTGAGTAAG	CCTGATGCTCTGGGTAAC
KIF23	AGACAGAAGGCGAGGGATG	GGAGACGAATTGGTGGTGC
RPL37	TCGCAATAAGACGCACACGTT	CTCATTCGACCAGTTCCGGT
DCP1A	CACCCCGGTGCTAATCACTC	GCTCAACGGGATTGTGTAGGTT
miR-942-5p	CGCGTCTTCTCTGTTTTGGC	AGTGCAGGGTCCGAGGTATT
U6	CTCGCTTCGGCAGCACA	AACGCTTCACGAATTTGCGT
GAPDH	ATGTTCGTCATGGGTGTGAA	GGTGCTAAGCAGTTGGTGGT

## Sheet: Supplemental Table S4. Sequence
Supplemental Table S4. Sequences of siRNAs and miRNA inhibitors used in this study.
Names	Sequences (5'→3')
siRNA negative control	UUCUCCGAACGUGUCACGUTT
siRNA1	GAAACAUAAGCUGUGGCCATT
siRNA2	AGCCCUGAGCAGAAACAUATT
miRNA inhibitor NC	CAGUACUUUUGUGUAGUACAA
miR-942-5p inhibitor	CACAUGGCCAAAACAGAGAAGA

## Sheet: Supplemental Table S5. Differen
Supplemental Table S5. Differentially expressed mRNAs in keratoconus.
mRNA ID	baseMean	log2FoldChange	lfcSE	stat	pvalue	padj
ENSG00000187634	131.51	-2.56864	0.423117	-6.07075	1.27313e-09	9.43761e-09
ENSG00000187583	1781.86	3.1135	0.403538	7.71551	1.20501e-14	1.84129e-13
ENSG00000187642	466.425	4.38347	0.36313	12.0714	1.49642e-33	3.07206e-31
ENSG00000186891	31.5357	-2.23965	0.466117	-4.80491	1.5482e-06	7.05751e-06
ENSG00000186827	34.6353	-3.26852	0.547472	-5.9702	2.36961e-09	1.668e-08
ENSG00000235098	53.5806	-2.07641	0.546526	-3.79929	0.000145109	0.000451928
ENSG00000205116	10.211	-2.06813	0.586086	-3.52872	0.000417581	0.00117283
ENSG00000142609	108.657	2.29248	0.645306	3.55255	0.000381514	0.00108303
ENSG00000187730	15.9268	-3.0079	0.524487	-5.73493	9.75547e-09	6.33307e-08
ENSG00000197921	30.7386	2.46337	0.719441	3.42401	0.000617047	0.00167145
ENSG00000142611	159.132	-4.52138	0.478244	-9.45412	3.25753e-21	1.19924e-19
ENSG00000116254	36.2322	-2.8707	0.476319	-6.02685	1.67188e-09	1.21257e-08
ENSG00000069812	2408.06	2.50412	0.505573	4.95304	7.30624e-07	3.53658e-06
ENSG00000187017	490.858	2.66163	0.459	5.79877	6.68042e-09	4.4392e-08
ENSG00000173662	231.981	-3.31697	0.38	-8.72886	2.57247e-18	6.46824e-17
ENSG00000049249	18.4026	-6.67542	1.25524	-5.31805	1.04883e-07	5.78084e-07
ENSG00000116285	4936.65	-2.35833	0.49962	-4.72024	2.35562e-06	1.04091e-05
ENSG00000131686	305.95	3.78615	0.78674	4.81246	1.49087e-06	6.80505e-06
ENSG00000180758	1472.4	2.03222	0.225449	9.0141	1.98486e-19	5.91056e-18
ENSG00000171621	1737.63	-2.41042	0.474838	-5.0763	3.84859e-07	1.94604e-06
ENSG00000162444	50.8431	-5.92252	0.766319	-7.72853	1.08797e-14	1.67861e-13
ENSG00000171819	45131.4	-3.53961	0.468168	-7.56056	4.0133e-14	5.64775e-13
ENSG00000162490	8.01242	-4.56547	1.18107	-3.86555	0.000110839	0.000354302
ENSG00000215910	35.6718	-4.42615	0.745683	-5.9357	2.92591e-09	2.0431e-08
ENSG00000120949	13.9081	-6.82177	1.07005	-6.37517	1.82763e-10	1.52886e-09
ENSG00000028137	847.615	-5.6271	0.716233	-7.85652	3.94939e-15	6.41087e-14
ENSG00000204518	3.6196	3.56094	1.21546	2.92971	0.00339273	0.00782696
ENSG00000162493	1464.69	-3.56105	0.541925	-6.57112	4.99381e-11	4.50417e-10
ENSG00000142621	149.005	-4.10339	0.465667	-8.81187	1.23071e-18	3.28378e-17
ENSG00000162438	85.6211	-2.87723	0.304765	-9.44082	3.6989e-21	1.35033e-19
ENSG00000162460	16.5939	-2.57742	0.838911	-3.07233	0.00212392	0.00513686
ENSG00000173641	79.5011	-5.58879	0.557256	-10.0291	1.13511e-23	5.77483e-22
ENSG00000186510	13.8236	-4.58667	0.945836	-4.84933	1.23882e-06	5.76156e-06
ENSG00000184908	42.0505	-2.66654	0.516538	-5.16234	2.43887e-07	1.26699e-06
ENSG00000117122	178.354	-3.03393	0.516679	-5.87197	4.30635e-09	2.93538e-08
ENSG00000117115	42.9341	-2.57359	0.667171	-3.85747	0.000114569	0.000364889
ENSG00000142623	151.877	3.6108	1.1337	3.18498	0.00144764	0.00363629
ENSG00000142619	93.4268	3.17701	0.317251	10.0142	1.3205e-23	6.69847e-22
ENSG00000117154	36.3897	-5.19997	0.862081	-6.03188	1.62063e-09	1.17686e-08
ENSG00000179023	13.5084	2.94736	0.760377	3.87618	0.000106111	0.000340436
ENSG00000009709	16.8414	-4.0768	0.940406	-4.33515	1.45661e-05	5.5425e-05
ENSG00000179002	4.61689	-3.38114	1.1887	-2.84439	0.0044496	0.00997736
ENSG00000169991	2225.47	-2.07	0.260752	-7.93859	2.04489e-15	3.46441e-14
ENSG00000188257	10911.8	-13.0092	1.1151	-11.6664	1.89372e-31	2.97706e-29
ENSG00000127472	190.302	-3.933	0.742638	-5.29598	1.18377e-07	6.47143e-07
ENSG00000158786	10.8375	2.6406	0.749678	3.52232	0.000427793	0.00119977
ENSG00000162543	215.427	2.15221	0.407723	5.2786	1.30173e-07	7.06539e-07
ENSG00000162545	2143.47	2.38276	0.271186	8.78644	1.54378e-18	4.03277e-17
ENSG00000183114	24.3282	-2.05636	0.586154	-3.50822	0.000451108	0.00125688
ENSG00000158825	7.09851	-3.07656	0.721638	-4.2633	2.0143e-05	7.47387e-05
ENSG00000117245	35.9741	-5.07783	0.587957	-8.6364	5.80141e-18	1.39827e-16
ENSG00000189410	112.962	-3.90721	0.644847	-6.05913	1.36857e-09	1.00834e-08
ENSG00000162551	91.3918	-5.1044	0.71224	-7.16669	7.68352e-13	8.93849e-12
ENSG00000187942	44.5028	-2.73633	0.501598	-5.45524	4.89074e-08	2.84099e-07
ENSG00000070886	100.279	2.7474	0.648239	4.23826	2.25263e-05	8.2859e-05
ENSG00000173372	242.497	-7.39821	0.847336	-8.73113	2.52136e-18	6.35804e-17
ENSG00000159189	465.145	-6.15385	0.862041	-7.1387	9.42193e-13	1.07459e-11
ENSG00000173369	515.283	-6.69456	0.875577	-7.64588	2.07514e-14	3.04808e-13
ENSG00000007968	558.411	3.0782	0.511852	6.01384	1.81182e-09	1.30484e-08
ENSG00000117318	3355.06	-2.6439	0.43591	-6.06525	1.31752e-09	9.7542e-09
ENSG00000001461	1696.64	2.23066	0.229194	9.73266	2.18796e-22	9.38079e-21
ENSG00000184454	134.642	2.06447	0.496758	4.1559	3.24016e-05	0.000115248
ENSG00000169504	3205.32	-4.28041	0.552239	-7.751	9.11692e-15	1.41918e-13
ENSG00000020633	259.351	-4.08185	0.460887	-8.85652	8.2551e-19	2.25786e-17
ENSG00000158008	76.4596	-4.33051	0.685083	-6.32114	2.59635e-10	2.12406e-09
ENSG00000158014	11.4815	-3.38283	0.852784	-3.9668	7.28427e-05	0.000241471
ENSG00000158022	18.6499	-6.98386	1.12737	-6.1948	5.83603e-10	4.52617e-09
ENSG00000197245	73.7142	-4.76537	0.546482	-8.72007	2.7802e-18	6.97047e-17
ENSG00000282872	60.6769	2.12047	0.452157	4.68968	2.73633e-06	1.19701e-05
ENSG00000236782	1921.76	2.21636	0.318592	6.95674	3.48234e-12	3.68507e-11
ENSG00000188782	14.7872	2.38343	0.468841	5.08367	3.70209e-07	1.87686e-06
ENSG00000176092	3677.33	2.07869	0.558258	3.72352	0.000196462	0.000593947
ENSG00000131910	6.09938	2.86294	0.772029	3.70833	0.00020863	0.000627472
ENSG00000142765	4284.75	2.15525	0.411297	5.24012	1.6047e-07	8.59005e-07
ENSG00000142748	31.5215	-2.91572	0.672504	-4.33562	1.45351e-05	5.53188e-05
ENSG00000174950	37.2051	-2.76696	0.571178	-4.8443	1.27059e-06	5.89833e-06
ENSG00000181773	182.634	-4.64228	0.422296	-10.993	4.1317e-28	3.93979e-26
ENSG00000000938	140.434	-4.24546	0.579708	-7.32345	2.41684e-13	3.02973e-12
ENSG00000126709	1106.01	-3.46165	0.577051	-5.99886	1.98706e-09	1.41874e-08
ENSG00000169403	2620.93	2.15369	0.468204	4.59991	4.22678e-06	1.78892e-05
ENSG00000253304	222.459	-2.59093	0.382753	-6.76918	1.29517e-11	1.2697e-10
ENSG00000162510	24.5734	-2.49731	0.412163	-6.05904	1.36934e-09	1.00834e-08
ENSG00000162511	673.273	-4.33702	0.601866	-7.20596	5.76361e-13	6.81803e-12
ENSG00000162512	1300.58	-3.10036	0.431609	-7.18325	6.80733e-13	7.97234e-12
ENSG00000084628	3.97996	-3.68245	1.0773	-3.41822	0.000630332	0.00170347
ENSG00000168528	2347.22	2.96669	0.40231	7.37413	1.65417e-13	2.12557e-12
ENSG00000142910	475.439	-2.54671	0.507896	-5.01425	5.32417e-07	2.6349e-06
ENSG00000084636	6050.75	-2.21672	0.367382	-6.03384	1.60109e-09	1.16461e-08
ENSG00000134668	48.485	-2.93281	0.578843	-5.06668	4.04807e-07	2.03864e-06
ENSG00000183615	63.2263	-2.12505	0.4699	-4.52234	6.11602e-06	2.51709e-05
ENSG00000182866	22.3795	-2.12812	0.725163	-2.93467	0.00333899	0.00772033
ENSG00000175130	496.692	-3.73766	0.421733	-8.86262	7.81552e-19	2.14435e-17
ENSG00000184389	68.2285	-3.0091	0.570332	-5.27604	1.32002e-07	7.16019e-07
ENSG00000189433	1432.66	2.79558	0.680578	4.10766	3.99695e-05	0.000139298
ENSG00000187513	317.487	-4.11832	0.630911	-6.52759	6.68383e-11	5.94179e-10
ENSG00000092850	83.0412	-2.3641	0.738459	-3.2014	0.00136761	0.00345217
ENSG00000171812	9014.52	-4.71997	0.526048	-8.9725	2.89872e-19	8.48702e-18
ENSG00000119535	150.021	-4.13437	0.528345	-7.82513	5.07127e-15	8.13361e-14
ENSG00000163873	104.433	-3.86701	0.590426	-6.54953	5.77185e-11	5.17303e-10
ENSG00000163874	3180.83	-2.04788	0.526655	-3.88846	0.000100883	0.000324978
ENSG00000169218	87.9961	-5.55988	0.505143	-11.0065	3.55364e-28	3.42602e-26
ENSG00000274944	20.6445	-2.18732	0.468685	-4.66693	3.05737e-06	1.32582e-05
ENSG00000131233	15.8754	-2.2861	0.628613	-3.63674	0.000276109	0.000807459
ENSG00000163909	382.524	-4.20214	0.509546	-8.24684	1.6264e-16	3.25093e-15
ENSG00000116981	22.7763	-5.65635	0.809671	-6.98598	2.8288e-12	3.02097e-11
ENSG00000116983	11.7452	-4.70356	1.00959	-4.6589	3.17904e-06	1.37517e-05
ENSG00000198754	9.44323	-6.29815	1.12429	-5.60187	2.12051e-08	1.30984e-07
ENSG00000116990	1408.08	2.84617	0.581634	4.8934	9.91092e-07	4.68941e-06
ENSG00000049089	90.5008	-3.7226	0.459321	-8.10458	5.29261e-16	9.83557e-15
ENSG00000127129	22.9824	-2.97229	0.706785	-4.20537	2.60651e-05	9.46587e-05
ENSG00000164007	90.9051	-4.07832	0.656076	-6.21623	5.09237e-10	3.98484e-09
ENSG00000186973	54.4019	2.45697	0.536199	4.58219	4.60124e-06	1.9366e-05
ENSG00000179178	187.429	4.40792	0.460398	9.57415	1.02696e-21	3.99118e-20
ENSG00000253313	138.906	2.77289	0.502182	5.52168	3.35777e-08	2.00058e-07
ENSG00000066056	432.45	-5.93422	0.568902	-10.431	1.78993e-25	1.16983e-23
ENSG00000196517	1900.95	2.58073	0.365223	7.06616	1.59278e-12	1.75246e-11
ENSG00000117472	2271.57	2.82661	0.368938	7.66148	1.83803e-14	2.73088e-13
ENSG00000187048	55.1716	-4.10625	0.962594	-4.26582	1.99173e-05	7.39639e-05
ENSG00000186377	91.1326	-5.81195	0.566374	-10.2617	1.04865e-24	6.30996e-23
ENSG00000186564	63.9225	-7.46786	0.951281	-7.85033	4.14954e-15	6.71702e-14
ENSG00000269113	167.662	-3.68937	0.648287	-5.69095	1.26334e-08	8.08111e-08
ENSG00000142700	3626.29	2.69642	0.440202	6.12543	9.04373e-10	6.81992e-09
ENSG00000085831	370.474	-2.54301	0.380009	-6.69196	2.20201e-11	2.08266e-10
ENSG00000182183	26.5183	2.07716	0.377476	5.50275	3.73923e-08	2.20661e-07
ENSG00000174348	595.974	-4.2072	0.574407	-7.32442	2.39942e-13	3.01005e-12
ENSG00000162383	61.2443	-3.36632	0.598577	-5.62387	1.86725e-08	1.16287e-07
ENSG00000203985	17.8662	3.23427	0.852432	3.79416	0.000148143	0.000460472
ENSG00000006555	1456.16	3.34566	0.461463	7.25012	4.16415e-13	5.05316e-12
ENSG00000284686	135.149	-2.85879	0.413132	-6.91979	4.52304e-12	4.72618e-11
ENSG00000162407	7075.3	-3.95745	0.406729	-9.72995	2.24704e-22	9.58703e-21
ENSG00000240563	6.44713	-2.16876	0.726082	-2.98693	0.0028179	0.00663058
ENSG00000187140	15.652	-6.73081	1.03887	-6.479	9.23352e-11	8.05222e-10
ENSG00000185483	146.431	-2.95085	0.27365	-10.7833	4.12717e-27	3.36538e-25
ENSG00000158966	2335.72	-2.41984	0.332485	-7.27805	3.38685e-13	4.15324e-12
ENSG00000116675	433.244	-3.28573	0.505375	-6.50156	7.94916e-11	6.98806e-10
ENSG00000116678	2180.98	-4.03513	0.351281	-11.4869	1.53496e-30	2.1258e-28
ENSG00000184588	620.594	-4.57415	0.592006	-7.72654	1.10511e-14	1.70204e-13
ENSG00000118473	269.991	-5.47004	1.12996	-4.84092	1.29237e-06	5.97926e-06
ENSG00000152760	20.2157	-7.62698	1.05165	-7.25238	4.0951e-13	4.97629e-12
ENSG00000162594	9.90612	2.11369	0.479365	4.40935	1.03681e-05	4.0657e-05
ENSG00000116717	1188.77	-2.89578	0.351251	-8.24418	1.66299e-16	3.31648e-15
ENSG00000162595	198.372	-3.37582	0.363036	-9.29886	1.41964e-20	4.78237e-19
ENSG00000116761	675.411	-4.47452	0.423493	-10.5657	4.29546e-26	3.01027e-24
ENSG00000050628	63.4327	-3.58018	0.813495	-4.40099	1.07759e-05	4.20857e-05
ENSG00000172260	171.546	-3.60603	0.308801	-11.6775	1.66024e-31	2.63374e-29
ENSG00000162621	16.2239	2.17667	0.762884	2.85321	0.00432802	0.00973453
ENSG00000178965	241.983	4.35709	0.69894	6.23385	4.55105e-10	3.5951e-09
ENSG00000137968	17.7266	2.78345	0.635511	4.37985	1.1876e-05	4.59502e-05
ENSG00000184005	662.324	3.01837	0.296988	10.1633	2.89191e-24	1.64377e-22
ENSG00000162616	1280.15	-2.30467	0.632362	-3.64455	0.000267865	0.000786644
ENSG00000137960	25.4935	-5.03425	0.680613	-7.39665	1.39668e-13	1.80936e-12
ENSG00000122420	385.692	-5.78548	0.58704	-9.85534	6.49949e-23	3.00839e-21
ENSG00000137959	633.461	-4.80809	0.588411	-8.17131	3.05057e-16	5.85616e-15
ENSG00000137965	370.918	-3.74299	0.532244	-7.03247	2.0291e-12	2.20061e-11
ENSG00000162618	272.614	-10.4404	1.3925	-7.4976	6.49965e-14	8.87471e-13
ENSG00000137941	99.4995	-3.61277	0.317555	-11.3768	5.45483e-30	7.15691e-28
ENSG00000142875	233.458	-4.05842	0.357657	-11.3472	7.65371e-30	9.60844e-28
ENSG00000153898	56.2039	-4.09479	0.638078	-6.41738	1.38641e-10	1.17841e-09
ENSG00000162643	48.1596	-3.25021	0.626903	-5.18455	2.16536e-07	1.13334e-06
ENSG00000055732	154.748	-4.47161	0.554372	-8.06608	7.25899e-16	1.32361e-14
ENSG00000142871	11399.6	-5.64995	0.756849	-7.46509	8.32411e-14	1.1234e-12
ENSG00000016602	1288.03	2.24763	0.592497	3.79349	0.000148546	0.000461643
ENSG00000117228	585.404	-3.6945	0.531923	-6.94555	3.76987e-12	3.97728e-11
ENSG00000162645	1230.45	-6.23751	0.525521	-11.8692	1.71099e-32	2.98568e-30
ENSG00000162654	326.442	-5.84947	0.65803	-8.88937	6.14546e-19	1.71581e-17
ENSG00000154451	116.69	-4.94872	0.851247	-5.8135	6.11804e-09	4.08885e-08
ENSG00000162669	19.0597	-4.62503	0.742031	-6.23293	4.578e-10	3.61312e-09
ENSG00000172031	4.26413	-5.02083	1.06764	-4.70274	2.56689e-06	1.12798e-05
ENSG00000137962	1816.74	-3.13845	0.435308	-7.20973	5.60644e-13	6.65074e-12
ENSG00000117519	3865.72	-3.30284	0.281506	-11.7327	8.66067e-32	1.39934e-29
ENSG00000188641	745.022	-3.31335	0.369795	-8.95996	3.24808e-19	9.4465e-18
ENSG00000117600	88.1432	-5.91102	0.671319	-8.80507	1.30767e-18	3.45218e-17
ENSG00000162688	6185.16	2.5705	0.407998	6.30028	2.97114e-10	2.41483e-09
ENSG00000181656	7.93843	-5.86388	1.12293	-5.22194	1.77054e-07	9.39292e-07
ENSG00000162692	638.116	-10.8426	1.44081	-7.52537	5.25693e-14	7.26889e-13
ENSG00000162631	580.517	-2.15901	0.51784	-4.16926	3.05584e-05	0.000109383
ENSG00000143107	20.4043	-2.70545	0.622494	-4.34615	1.3855e-05	5.29617e-05
ENSG00000143126	10687.3	2.2915	0.407068	5.62928	1.80968e-08	1.12943e-07
ENSG00000134222	263.495	2.38711	0.324469	7.35697	1.88131e-13	2.39977e-12
ENSG00000221986	151.904	3.13376	0.431678	7.25949	3.88559e-13	4.73489e-12
ENSG00000174151	589.132	2.17842	0.30223	7.2078	5.68625e-13	6.73626e-12
ENSG00000213366	823.058	-2.01293	0.389545	-5.1674	2.37378e-07	1.23575e-06
ENSG00000134201	326.037	-5.01491	0.626041	-8.01052	1.14227e-15	2.0298e-14
ENSG00000134202	981.198	-3.28311	0.425169	-7.7219	1.14611e-14	1.76208e-13
ENSG00000184371	1636.85	-3.40236	0.460453	-7.38916	1.47758e-13	1.90709e-12
ENSG00000156150	14.473	-3.22629	0.603864	-5.34274	9.15533e-08	5.08953e-07
ENSG00000186150	24.0384	-7.45403	1.0592	-7.03742	1.95829e-12	2.13176e-11
ENSG00000177301	105.052	-8.50715	1.03654	-8.20724	2.2633e-16	4.44258e-15
ENSG00000177272	41.1004	-3.69507	0.580611	-6.3641	1.96437e-10	1.63542e-09
ENSG00000143119	206.721	-2.6887	0.538447	-4.99343	5.93175e-07	2.91739e-06
ENSG00000162777	1426.11	2.13806	0.259026	8.25422	1.52895e-16	3.06316e-15
ENSG00000173947	32.7078	-3.05471	0.552335	-5.53053	3.19266e-08	1.90729e-07
ENSG00000121933	7.01058	-3.92114	1.13933	-3.44163	0.000578222	0.00157878
ENSG00000282608	8.7459	-2.95302	0.921275	-3.20537	0.00134891	0.00340841
ENSG00000171385	321.106	-3.86789	0.369093	-10.4794	1.0738e-25	7.17923e-24
ENSG00000155380	1107.53	-2.96231	0.443468	-6.67987	2.39148e-11	2.24845e-10
ENSG00000134242	317.306	-3.11867	0.405342	-7.69394	1.42676e-14	2.16119e-13
ENSG00000116774	3417.64	-3.48384	0.541219	-6.43703	1.21836e-10	1.04269e-09
ENSG00000134207	4.13964	-3.59703	1.06741	-3.36987	0.000752036	0.00200138
ENSG00000134198	24.0635	-4.08649	0.645574	-6.33	2.45158e-10	2.01129e-09
ENSG00000134259	52.3798	-3.44894	0.736106	-4.68539	2.79429e-06	1.22063e-05
ENSG00000118729	53.1077	-6.71945	0.730623	-9.19688	3.68489e-20	1.18201e-18
ENSG00000273213	61.2498	-2.19042	0.419786	-5.21795	1.80918e-07	9.58417e-07
ENSG00000198483	81.6879	-3.33233	0.454089	-7.3385	2.15998e-13	2.72733e-12
ENSG00000143127	1200.34	-2.70699	0.328495	-8.24059	1.71369e-16	3.40979e-15
ENSG00000271601	717.828	-3.31454	0.336642	-9.8459	7.13965e-23	3.2786e-21
ENSG00000265972	12389.9	-2.49604	0.574364	-4.34575	1.38799e-05	5.30219e-05
ENSG00000162836	665.72	2.22349	0.324346	6.8553	7.11653e-12	7.2707e-11
ENSG00000265107	27.6268	-7.7117	1.24347	-6.20178	5.58283e-10	4.33943e-09
ENSG00000177144	28.6213	-3.98495	0.509814	-7.81647	5.43268e-15	8.66547e-14
ENSG00000150337	35.1285	-4.33667	0.74455	-5.82455	5.72671e-09	3.84498e-08
ENSG00000159164	330.512	-3.98238	0.385571	-10.3285	5.23525e-25	3.27438e-23
ENSG00000023902	492.621	-3.76043	0.390216	-9.63679	5.59064e-22	2.24268e-20
ENSG00000143387	2505.49	-3.47959	0.476702	-7.29929	2.89287e-13	3.58273e-12
ENSG00000163141	1917.73	2.33559	0.313883	7.44095	9.99662e-14	1.32741e-12
ENSG00000163157	73.443	2.33027	0.447536	5.20689	1.9203e-07	1.01359e-06
ENSG00000143375	610.282	3.46307	0.519054	6.67189	2.52538e-11	2.36162e-10
ENSG00000159409	36.7441	2.22144	0.322509	6.88797	5.65934e-12	5.85044e-11
ENSG00000159527	324.236	2.39367	0.692116	3.45848	0.000543232	0.00149071
ENSG00000163220	578.464	-4.81212	1.21702	-3.95401	7.68526e-05	0.00025332
ENSG00000143546	254.355	-7.69729	1.63248	-4.71508	2.4161e-06	1.06548e-05
ENSG00000196754	2542.82	-3.33804	0.673745	-4.95446	7.25327e-07	3.51192e-06
ENSG00000160678	144.513	2.34638	0.306059	7.66644	1.76837e-14	2.63519e-13
ENSG00000169418	104.925	-6.00019	0.686121	-8.74509	2.22842e-18	5.67677e-17
ENSG00000143595	23.5946	-3.07581	0.817052	-3.76452	0.000166867	0.000511921
ENSG00000143515	2030.01	-3.51515	0.353023	-9.95728	2.34396e-23	1.14252e-21
ENSG00000169291	213.265	-4.24152	0.388011	-10.9314	8.15529e-28	7.45077e-26
ENSG00000163239	29.6146	-3.76411	0.575204	-6.54396	5.99128e-11	5.36143e-10
ENSG00000143603	248.23	-3.52573	0.320395	-11.0043	3.64304e-28	3.49292e-26
ENSG00000132718	209.374	-4.66229	0.529227	-8.80963	1.25561e-18	3.33491e-17
ENSG00000173080	51.9146	-3.69162	0.479299	-7.70213	1.33818e-14	2.03054e-13
ENSG00000132698	1342.79	2.9564	0.42581	6.94301	3.8383e-12	4.04458e-11
ENSG00000163472	1275.12	2.29869	0.410504	5.59969	2.14741e-08	1.32504e-07
ENSG00000187862	14.8195	-3.58913	0.870505	-4.12305	3.73894e-05	0.000131118
ENSG00000132692	161.945	-3.38447	0.748191	-4.52353	6.08156e-06	2.50527e-05
ENSG00000132688	1202.01	-3.71666	0.418081	-8.88982	6.12079e-19	1.71166e-17
ENSG00000143320	1501.23	-2.52076	0.41839	-6.0249	1.69209e-09	1.22671e-08
ENSG00000027869	132.924	-3.69518	0.476205	-7.75964	8.51705e-15	1.32936e-13
ENSG00000198400	54.4057	-4.60209	0.733903	-6.27071	3.59412e-10	2.89381e-09
ENSG00000027644	69.1232	-4.752	0.702225	-6.76706	1.31421e-11	1.28653e-10
ENSG00000187800	574.484	-5.2373	0.507593	-10.3179	5.84883e-25	3.6321e-23
ENSG00000253831	5.18832	-3.88477	1.23702	-3.14042	0.00168706	0.00417341
ENSG00000183853	2848.34	-2.89444	0.301438	-9.60212	7.83162e-22	3.07797e-20
ENSG00000158473	28.9158	-5.37046	0.780657	-6.87941	6.01012e-12	6.19106e-11
ENSG00000163554	18.4269	-3.64203	0.681936	-5.34072	9.25791e-08	5.13837e-07
ENSG00000163563	34.5927	-2.68523	0.599042	-4.48255	7.3758e-06	2.98418e-05
ENSG00000163564	8.74994	-5.35176	1.04197	-5.13618	2.80379e-07	1.44495e-06
ENSG00000163568	19.84	-3.12208	0.617066	-5.05955	4.20236e-07	2.11086e-06
ENSG00000162706	325.766	-5.15973	0.838476	-6.1537	7.56953e-10	5.79843e-09
ENSG00000213088	776.378	-9.10903	0.901399	-10.1054	5.22582e-24	2.88213e-22
ENSG00000158714	17.5493	-3.99576	0.953487	-4.19069	2.78112e-05	0.000100373
ENSG00000085552	2660.85	2.08645	0.276037	7.55858	4.07505e-14	5.72081e-13
ENSG00000018625	336.539	-8.9115	0.743563	-11.9849	4.26519e-33	8.04636e-31
ENSG00000132681	8.95844	-3.90221	0.86457	-4.51346	6.37781e-06	2.61742e-05
ENSG00000143318	36.2833	-2.7079	0.438633	-6.17349	6.6797e-10	5.16213e-09
ENSG00000066294	120.734	-4.06661	0.56239	-7.23095	4.79628e-13	5.74434e-12
ENSG00000117090	46.5803	-4.38858	0.960147	-4.57073	4.86017e-06	2.03919e-05
ENSG00000117091	24.5508	-3.52665	0.618884	-5.6984	1.20934e-08	7.75846e-08
ENSG00000122223	6.71768	-2.09909	0.68501	-3.06432	0.00218165	0.00526552
ENSG00000270149	29.6458	2.28368	0.288092	7.92691	2.24658e-15	3.78771e-14
ENSG00000215845	599.033	2.0506	0.285454	7.18364	6.78773e-13	7.96008e-12
ENSG00000143217	4663.31	2.61449	0.577774	4.52511	6.03643e-06	2.48785e-05
ENSG00000158859	5803.01	-9.79294	0.767005	-12.7678	2.48185e-37	7.09971e-35
ENSG00000158869	153.21	-3.39008	0.666494	-5.08645	3.64834e-07	1.85176e-06
ENSG00000158887	228.88	-4.75547	0.444432	-10.7001	1.01651e-26	7.91877e-25
ENSG00000143226	333.089	-4.65433	0.713296	-6.5251	6.79573e-11	6.03182e-10
ENSG00000203747	127.713	-4.90474	0.84551	-5.80093	6.59484e-09	4.39069e-08
ENSG00000072694	60.8434	-3.25066	0.585682	-5.55021	2.8533e-08	1.71749e-07
ENSG00000162745	572.014	-2.1779	0.671215	-3.24471	0.0011757	0.00300468
ENSG00000117143	3656.08	-2.34825	0.46886	-5.00843	5.48772e-07	2.71277e-06
ENSG00000162733	4601.06	-4.77194	0.472231	-10.1051	5.24395e-24	2.88213e-22
ENSG00000185860	8.44219	-4.40914	0.964305	-4.57235	4.82285e-06	2.02499e-05
ENSG00000117152	112.01	-3.92296	0.518959	-7.55929	4.05266e-14	5.69854e-13
ENSG00000143171	22.1523	-6.66006	0.961691	-6.92536	4.34859e-12	4.5548e-11
ENSG00000143184	3.68486	-3.4495	1.16034	-2.97283	0.00295066	0.00691313
ENSG00000143196	215.338	-4.68974	0.827976	-5.6641	1.47795e-08	9.36804e-08
ENSG00000198734	298.562	-5.03607	0.821442	-6.13077	8.74535e-10	6.6092e-09
ENSG00000174175	137.236	-8.40203	0.880285	-9.54467	1.36547e-21	5.2368e-20
ENSG00000188404	27.5184	-4.95524	0.600197	-8.25603	1.50603e-16	3.0242e-15
ENSG00000116132	7474.37	-4.01026	0.477407	-8.40009	4.46142e-17	9.51733e-16
ENSG00000117501	75.3276	-2.21182	0.565719	-3.90975	9.23907e-05	0.000300059
ENSG00000007933	140.003	-2.85568	0.494028	-5.78039	7.45273e-09	4.91311e-08
ENSG00000094963	425.136	-5.495	0.491195	-11.187	4.72153e-29	5.38502e-27
ENSG00000010932	275.016	-3.45953	0.539588	-6.41142	1.44169e-10	1.22183e-09
ENSG00000034971	20917.8	-6.76948	0.595805	-11.3619	6.47244e-30	8.36623e-28
ENSG00000162753	5.72643	-3.1142	0.926727	-3.36043	0.000778205	0.00206629
ENSG00000120332	404.802	-3.43835	1.04901	-3.27772	0.00104648	0.00270518
ENSG00000235750	1683.65	-2.45551	0.42572	-5.76791	8.02602e-09	5.26321e-08
ENSG00000116147	3.74646	-4.67642	1.11437	-4.19647	2.71107e-05	9.80229e-05
ENSG00000120341	553.225	4.66976	0.687837	6.78905	1.12877e-11	1.11915e-10
ENSG00000143322	3591.52	-2.16884	0.475944	-4.55692	5.19091e-06	2.16858e-05
ENSG00000057252	719.465	-2.04101	0.320367	-6.37084	1.87997e-10	1.56739e-09
ENSG00000198216	272.341	3.62825	0.508193	7.1395	9.36686e-13	1.06971e-11
ENSG00000143333	2407.7	-4.38422	0.486629	-9.00938	2.07224e-19	6.14975e-18
ENSG00000135824	71.8	2.16319	0.437529	4.9441	7.64945e-07	3.69452e-06
ENSG00000143344	1105.3	-3.99943	0.397201	-10.069	7.57085e-24	3.98753e-22
ENSG00000135842	3479.12	-2.57845	0.330783	-7.79499	6.4414e-15	1.01906e-13
ENSG00000143341	730.22	-2.27227	0.545496	-4.1655	3.10666e-05	0.000110929
ENSG00000150681	6.26256	-2.59279	0.850076	-3.05007	0.00228788	0.00549683
ENSG00000090104	261.747	-4.17693	0.771636	-5.41308	6.19488e-08	3.54046e-07
ENSG00000116741	1070.47	-4.04409	0.545308	-7.41615	1.20572e-13	1.58316e-12
ENSG00000162687	319.116	-5.57586	0.699291	-7.97359	1.5413e-15	2.68688e-14
ENSG00000000971	1800.9	-4.5004	0.564709	-7.96942	1.59419e-15	2.76526e-14
ENSG00000244414	9.97072	-4.07416	1.11507	-3.65373	0.000258462	0.000761844
ENSG00000203724	18.3916	2.02364	0.38362	5.27511	1.32674e-07	7.19219e-07
ENSG00000081237	233.997	-3.4932	0.517583	-6.74908	1.4879e-11	1.44646e-10
ENSG00000163362	2644.09	2.53836	0.437782	5.79823	6.70171e-09	4.44826e-08
ENSG00000116852	175.176	-2.85196	0.454633	-6.2731	3.53922e-10	2.85394e-09
ENSG00000163395	4.1193	-4.37386	1.45061	-3.01519	0.00256822	0.00609817
ENSG00000163431	495.089	-2.7612	0.323959	-8.5233	1.55066e-17	3.51874e-16
ENSG00000133067	884.089	-3.90546	0.63581	-6.1425	8.12328e-10	6.18308e-09
ENSG00000163485	53.5239	-4.80428	0.698276	-6.88021	5.97664e-12	6.16021e-11
ENSG00000133055	34.4312	-7.73052	1.25763	-6.14687	7.9025e-10	6.02968e-09
ENSG00000133048	7668.39	-9.16956	1.1936	-7.68229	1.56276e-14	2.3529e-13
ENSG00000122176	10870.6	-4.16837	0.599929	-6.94811	3.70224e-12	3.91066e-11
ENSG00000188783	12307.5	-5.05421	0.511275	-9.88551	4.81131e-23	2.263e-21
ENSG00000122188	19.5311	-2.01988	0.450372	-4.48491	7.29432e-06	2.95601e-05
ENSG00000163531	1275.29	-2.92701	0.42014	-6.96673	3.24382e-12	3.4473e-11
ENSG00000163545	5188.67	2.90223	0.640873	4.52856	5.93881e-06	2.45051e-05
ENSG00000174514	5193.73	3.39884	0.459875	7.39079	1.45955e-13	1.88661e-12
ENSG00000174502	9.29486	-5.60799	1.09	-5.14497	2.67571e-07	1.38344e-06
ENSG00000143479	1030.58	-4.3897	0.452045	-9.71076	2.71316e-22	1.13809e-20
ENSG00000136634	35.1241	-5.18397	0.716977	-7.23033	4.81839e-13	5.76686e-12
ENSG00000162892	7.88409	-5.34382	1.26625	-4.22019	2.44094e-05	8.91468e-05
ENSG00000162894	18.9112	-2.20248	0.494861	-4.45069	8.55937e-06	3.41709e-05
ENSG00000182795	6395.48	2.79061	0.519158	5.37525	7.64753e-08	4.30621e-07
ENSG00000203710	40.1643	-6.57859	1.11383	-5.90628	3.49919e-09	2.4173e-08
ENSG00000174059	2547.03	-3.44136	0.497771	-6.91353	4.7273e-12	4.91686e-11
ENSG00000123689	240.868	-4.1048	0.689875	-5.95007	2.68025e-09	1.87757e-08
ENSG00000117594	281.178	-2.23321	0.477016	-4.68164	2.84594e-06	1.24092e-05
ENSG00000143469	5.84612	-3.36258	0.871155	-3.85991	0.00011343	0.000362054
ENSG00000143473	76.2662	-2.41809	0.47561	-5.08418	3.69211e-07	1.87234e-06
ENSG00000082512	254.693	-2.28236	0.318993	-7.15489	8.37407e-13	9.67733e-12
ENSG00000123685	64.777	-5.36784	0.624714	-8.59247	8.51199e-18	1.99108e-16
ENSG00000117707	260.21	-6.38553	0.590683	-10.8104	3.07286e-27	2.57795e-25
ENSG00000082482	15.7556	-6.22774	1.04381	-5.96636	2.42598e-09	1.70493e-08
ENSG00000196482	462.746	2.50659	0.509358	4.92106	8.60754e-07	4.12415e-06
ENSG00000162817	121.003	-4.36826	0.504201	-8.66373	4.56563e-18	1.11271e-16
ENSG00000117791	74.0726	-4.31592	0.374122	-11.5361	8.67399e-31	1.25092e-28
ENSG00000136630	60.711	-5.26809	0.729644	-7.22009	5.1955e-13	6.18849e-12
ENSG00000143507	940.244	-2.41011	0.61675	-3.90776	9.31551e-05	0.00030226
ENSG00000178395	8.89237	4.06314	0.828235	4.90579	9.30537e-07	4.43053e-06
ENSG00000203697	46.6505	2.34127	0.445871	5.251	1.51273e-07	8.14226e-07
ENSG00000143753	1141.82	-2.62145	0.248588	-10.5454	5.33501e-26	3.65082e-24
ENSG00000243709	17.2188	2.24646	0.584589	3.84281	0.000121635	0.000385285
ENSG00000143768	56.042	-6.92827	0.856514	-8.08892	6.01984e-16	1.10808e-14
ENSG00000203685	166.669	-6.23744	0.625968	-9.96447	2.18038e-23	1.06576e-21
ENSG00000143772	2433.68	-2.01977	0.265204	-7.6159	2.61852e-14	3.79827e-13
ENSG00000185888	19.6162	3.06788	0.514623	5.9614	2.5008e-09	1.75398e-08
ENSG00000143632	7.12017	-2.38163	0.683356	-3.48519	0.00049178	0.00136129
ENSG00000135744	109.154	-3.14151	0.582539	-5.39279	6.93704e-08	3.93407e-07
ENSG00000119280	2017.78	-3.20704	0.287493	-11.1552	6.75376e-29	7.50657e-27
ENSG00000182118	178.498	-2.68874	0.449022	-5.98799	2.12451e-09	1.51255e-08
ENSG00000162946	154.894	-2.67171	0.38156	-7.00208	2.52196e-12	2.70487e-11
ENSG00000116991	3471.07	-3.72529	0.317373	-11.7379	8.15086e-32	1.32928e-29
ENSG00000183780	365.102	3.03539	0.30129	10.0747	7.15096e-24	3.82774e-22
ENSG00000168243	48.358	-3.15911	0.580666	-5.44049	5.31334e-08	3.07012e-07
ENSG00000116962	3071.23	-4.30115	0.451785	-9.52035	1.72605e-21	6.57632e-20
ENSG00000077522	122.533	-7.25886	0.60441	-12.0098	3.15488e-33	6.25599e-31
ENSG00000133019	136.117	-6.81945	0.740164	-9.21344	3.15844e-20	1.01876e-18
ENSG00000155816	23.7837	-6.19017	0.905968	-6.83266	8.33545e-12	8.43209e-11
ENSG00000180875	396.137	-4.58699	0.559904	-8.19245	2.55965e-16	4.98503e-15
ENSG00000182901	11.5567	-3.60577	0.830881	-4.3397	1.4268e-05	5.44091e-05
ENSG00000117009	111.978	2.06332	0.526293	3.92049	8.83696e-05	0.000287888
ENSG00000197769	44.1944	-6.39409	0.846936	-7.54967	4.36374e-14	6.08692e-13
ENSG00000180287	16.2844	-3.46276	0.704964	-4.91197	9.01681e-07	4.30606e-06
ENSG00000143702	112.796	-2.89914	0.436778	-6.63758	3.18885e-11	2.93954e-10
ENSG00000117020	110.537	-3.67345	0.541841	-6.77957	1.20536e-11	1.18766e-10
ENSG00000162849	60.8545	-2.45835	0.815194	-3.01566	0.00256417	0.00609104
ENSG00000135747	3.99389	2.64178	0.875594	3.01714	0.00255176	0.00606486
ENSG00000162711	36.7399	-3.15169	0.70937	-4.44294	8.87387e-06	3.52731e-05
ENSG00000169224	9.9596	-2.64299	0.758122	-3.48623	0.000489874	0.00135623
ENSG00000172554	62.9202	-8.1542	0.997544	-8.17427	2.97655e-16	5.72035e-15
ENSG00000115705	20.1995	-4.42973	0.770838	-5.74664	9.10344e-09	5.92742e-08
ENSG00000130508	1245.93	-3.26373	1.01571	-3.21326	0.00131236	0.00332328
ENSG00000118004	30.3463	-3.73564	0.770238	-4.84999	1.23469e-06	5.74389e-06
ENSG00000214866	12.6343	-3.07405	0.611535	-5.02678	4.98787e-07	2.4769e-06
ENSG00000115738	1872.29	-4.49993	0.402641	-11.1761	5.34129e-29	6.01326e-27
ENSG00000196208	149.94	-3.78272	0.467396	-8.09318	5.81252e-16	1.07283e-14
ENSG00000071575	799.914	-4.43262	0.342006	-12.9606	2.04531e-38	6.8636e-36
ENSG00000134323	41.078	-2.65357	0.744887	-3.56238	0.000367512	0.00104755
ENSG00000214842	26.4845	2.26357	0.45141	5.01444	5.31893e-07	2.63306e-06
ENSG00000143867	52.9013	-5.33635	0.669539	-7.97017	1.58451e-15	2.75124e-14
ENSG00000084674	43.1446	-8.32021	1.07825	-7.7164	1.19662e-14	1.83006e-13
ENSG00000115129	1740.54	2.36722	0.210628	11.2389	2.62763e-29	3.07732e-27
ENSG00000138031	1351.97	-2.76773	0.395261	-7.00227	2.51841e-12	2.70438e-11
ENSG00000084710	285.912	-2.24561	0.472679	-4.75081	2.02605e-06	9.06295e-06
ENSG00000157833	118.241	-2.81554	0.333155	-8.45114	2.88461e-17	6.32368e-16
ENSG00000138080	1316.23	-3.66976	0.485723	-7.55526	4.18032e-14	5.84507e-13
ENSG00000138028	55.6009	-3.82774	0.611778	-6.25674	3.93096e-10	3.13363e-09
ENSG00000115194	11.1983	-3.79723	0.808503	-4.69662	2.64501e-06	1.1591e-05
ENSG00000115226	336.17	-5.21391	0.524141	-9.94754	2.58492e-23	1.24605e-21
ENSG00000084734	69.5898	-6.32748	0.764482	-8.27681	1.26514e-16	2.55813e-15
ENSG00000189350	58.2513	-2.00575	0.588319	-3.40929	0.000651331	0.00175478
ENSG00000179270	175.791	3.26215	0.510677	6.3879	1.6818e-10	1.41229e-09
ENSG00000213626	527.043	-3.37183	0.379679	-8.88074	6.64179e-19	1.84553e-17
ENSG00000162949	20.3711	-7.24978	1.2145	-5.96934	2.38214e-09	1.67547e-08
ENSG00000158089	152.356	-4.73904	0.542402	-8.73714	2.39088e-18	6.0465e-17
ENSG00000214711	125.705	-2.92713	0.667184	-4.38729	1.14771e-05	4.44661e-05
ENSG00000158125	6926.88	3.14721	0.401821	7.83236	4.78798e-15	7.7147e-14
ENSG00000152689	234.433	-2.13303	0.503961	-4.23253	2.31075e-05	8.47467e-05
ENSG00000115828	241.876	-2.41535	0.443106	-5.45095	5.01021e-08	2.90652e-07
ENSG00000138061	2205.65	-3.74674	0.75388	-4.96995	6.69698e-07	3.25976e-06
ENSG00000152154	96.2776	-2.32442	0.550553	-4.22197	2.42171e-05	8.85745e-05
ENSG00000162878	130.453	-4.59344	0.494331	-9.29225	1.51058e-20	5.05943e-19
ENSG00000162881	222.149	-2.90273	0.55296	-5.24943	1.52568e-07	8.19927e-07
ENSG00000162882	593.346	-3.3644	0.540838	-6.22072	4.94881e-10	3.8812e-09
ENSG00000152527	767.879	-2.94607	0.264849	-11.1236	9.63138e-29	1.03109e-26
ENSG00000171132	917.391	-2.21272	0.235405	-9.39961	5.47661e-21	1.95588e-19
ENSG00000119729	1281.71	-2.23908	0.256868	-8.71683	2.86089e-18	7.14198e-17
ENSG00000119888	144.01	2.74179	0.458363	5.9817	2.20818e-09	1.56573e-08
ENSG00000170802	326.73	-2.09389	0.313851	-6.6716	2.53028e-11	2.36493e-10
ENSG00000179915	221.41	-6.14089	0.449308	-13.6674	1.58931e-42	8.15692e-40
ENSG00000177994	13.7071	-2.72007	0.715588	-3.80117	0.000144016	0.000448844
ENSG00000115355	1080.32	-2.47522	0.350948	-7.05294	1.75176e-12	1.9141e-11
ENSG00000119862	6467.82	3.18344	0.327668	9.71546	2.59067e-22	1.09196e-20
ENSG00000119865	404.378	-4.41885	0.425486	-10.3854	2.88918e-25	1.85354e-23
ENSG00000115956	216.695	-4.19496	0.660192	-6.35415	2.09576e-10	1.73405e-09
ENSG00000169604	7341.91	-2.79945	0.376866	-7.42825	1.1004e-13	1.4547e-12
ENSG00000075340	33.8596	-4.68455	0.522092	-8.97264	2.8948e-19	8.48702e-18
ENSG00000214513	3.63238	-3.93959	1.16059	-3.39448	0.000687602	0.00184509
ENSG00000135625	18.6419	-3.53288	0.853215	-4.14067	3.46296e-05	0.000122325
ENSG00000163017	52.6771	-3.40962	0.475562	-7.16966	7.51834e-13	8.75216e-12
ENSG00000115297	21.854	2.21838	0.632011	3.51004	0.000448045	0.00124974
ENSG00000144045	185.432	2.40926	0.268043	8.98833	2.51012e-19	7.39891e-18
ENSG00000115318	203.403	-2.68287	0.327876	-8.1826	2.77786e-16	5.37402e-15
ENSG00000115325	84.114	-2.94133	0.37994	-7.74156	9.82023e-15	1.52458e-13
ENSG00000176204	7.37878	-2.84218	0.736186	-3.86068	0.000113072	0.000361044
ENSG00000168899	239.728	-2.39196	0.33032	-7.24135	4.44244e-13	5.35364e-12
ENSG00000115523	19.7612	-4.27541	0.823563	-5.19136	2.08767e-07	1.09531e-06
ENSG00000168874	689.416	-4.63363	0.650394	-7.12435	1.04576e-12	1.18414e-11
ENSG00000115525	503.172	-2.30349	0.429891	-5.3583	8.40105e-08	4.70017e-07
ENSG00000185304	43.0207	-2.60653	0.504992	-5.16152	2.44954e-07	1.27215e-06
ENSG00000214336	12.1808	2.59925	0.797658	3.25861	0.00111961	0.00287609
ENSG00000172005	6786.98	5.91866	0.422695	14.0022	1.51148e-44	1.14675e-41
ENSG00000155066	8313.76	3.2325	0.444705	7.26887	3.62509e-13	4.43292e-12
ENSG00000186281	76.8371	-2.8081	0.541534	-5.18546	2.15481e-07	1.12849e-06
ENSG00000274286	77.3059	-6.63956	0.790075	-8.40371	4.32579e-17	9.26196e-16
ENSG00000188886	181.211	-6.92221	0.605086	-11.4401	2.63719e-30	3.56736e-28
ENSG00000158050	538.503	-6.67083	0.549043	-12.1499	5.74129e-34	1.25232e-31
ENSG00000198885	62.7446	-2.13188	0.366888	-5.81072	6.22065e-09	4.15583e-08
ENSG00000144191	164.352	-3.22516	0.62813	-5.13454	2.82836e-07	1.4559e-06
ENSG00000196872	2453.25	3.24074	0.411975	7.86635	3.65147e-15	5.93831e-14
ENSG00000144218	512.399	-2.38769	0.542655	-4.40003	1.08238e-05	4.22541e-05
ENSG00000175874	908.673	3.85662	0.572204	6.73994	1.58457e-11	1.53359e-10
ENSG00000196460	106.539	-4.64982	0.588595	-7.89986	2.79218e-15	4.63592e-14
ENSG00000115594	2124.94	-3.52759	0.470073	-7.50435	6.17327e-14	8.4489e-13
ENSG00000180251	8.74817	4.44634	1.03058	4.31442	1.6002e-05	6.04403e-05
ENSG00000198914	1569.37	-2.8758	0.586765	-4.9011	9.52991e-07	4.52509e-06
ENSG00000115641	1264.53	-2.39211	0.369585	-6.47242	9.64459e-11	8.39811e-10
ENSG00000119147	532.926	-4.16964	0.470058	-8.87047	7.28358e-19	2.01105e-17
ENSG00000153165	50.6509	-2.23095	0.230048	-9.69776	3.08193e-22	1.28047e-20
ENSG00000144057	484.772	-3.61654	0.705021	-5.1297	2.90206e-07	1.49207e-06
ENSG00000198075	60.0645	-3.22375	0.417606	-7.71958	1.16711e-14	1.78963e-13
ENSG00000172985	467.928	-2.29485	0.447013	-5.13374	2.84033e-07	1.4612e-06
ENSG00000015568	217.54	-2.56797	0.356511	-7.20308	5.88695e-13	6.94573e-12
ENSG00000183054	138.067	-2.57326	0.419442	-6.13495	8.5185e-10	6.46014e-09
ENSG00000144152	576.113	-2.60622	0.404601	-6.44146	1.18328e-10	1.01366e-09
ENSG00000169629	276.48	-2.73171	0.286017	-9.55086	1.28622e-21	4.95463e-20
ENSG00000125538	353.678	-2.57827	0.8172	-3.155	0.00160496	0.00399239
ENSG00000125571	4.81585	3.07557	0.73105	4.20706	2.58718e-05	9.39766e-05
ENSG00000136695	83.3401	3.35233	0.951667	3.52258	0.000427364	0.00119876
ENSG00000125637	4094.66	2.06955	0.278727	7.42499	1.12789e-13	1.48766e-12
ENSG00000163075	12.1888	-4.97325	1.00765	-4.93547	7.99591e-07	3.85013e-06
ENSG00000163083	161.848	-7.68529	0.948832	-8.09974	5.50774e-16	1.01919e-14
ENSG00000115112	285.369	-3.68422	0.56502	-6.52051	7.00691e-11	6.20978e-10
ENSG00000136732	429.674	-5.81477	0.520616	-11.169	5.78211e-29	6.46781e-27
ENSG00000169994	64.7026	-4.38782	0.660829	-6.63988	3.13942e-11	2.8955e-10
ENSG00000072163	264.917	-4.04698	0.383176	-10.5617	4.48616e-26	3.11887e-24
ENSG00000144230	46.4135	-3.32094	0.517898	-6.41235	1.43295e-10	1.21639e-09
ENSG00000152076	33.4434	-4.15209	0.522232	-7.95065	1.85535e-15	3.1679e-14
ENSG00000136002	15198.6	2.64326	0.38258	6.90903	4.87965e-12	5.06845e-11
ENSG00000163040	59.2705	-3.43068	0.458655	-7.47986	7.44022e-14	1.01194e-12
ENSG00000183840	142.029	2.48039	0.454238	5.46055	4.74655e-08	2.76183e-07
ENSG00000152128	60.6743	-2.05432	0.435405	-4.71818	2.37967e-06	1.05021e-05
ENSG00000121966	282.624	-3.3327	0.687066	-4.85063	1.2307e-06	5.72992e-06
ENSG00000144229	16.7558	-2.75517	0.63497	-4.33905	1.43099e-05	5.4545e-05
ENSG00000150540	177.764	-4.23127	0.490544	-8.62566	6.3725e-18	1.52747e-16
ENSG00000144227	3.54757	-4.37706	1.07086	-4.08742	4.36195e-05	0.000150844
ENSG00000168702	617.153	-2.63755	0.432271	-6.10161	1.05006e-09	7.85747e-09
ENSG00000075884	52.2874	-4.09435	0.517319	-7.91456	2.48135e-15	4.15026e-14
ENSG00000169554	2882.78	-4.77612	0.460665	-10.3679	3.47112e-25	2.21872e-23
ENSG00000168280	75.4809	-4.06799	0.497044	-8.18437	2.73724e-16	5.30132e-15
ENSG00000150556	1033.57	2.36438	0.375734	6.2927	3.11997e-10	2.52638e-09
ENSG00000123610	518.052	-5.88295	1.09885	-5.35373	8.61615e-08	4.8128e-07
ENSG00000183091	1529.8	-2.10741	0.460131	-4.58003	4.6491e-06	1.95533e-05
ENSG00000182389	376.085	-2.88192	0.366986	-7.85295	4.0638e-15	6.58433e-14
ENSG00000157827	2030.02	-2.62882	0.347193	-7.57164	3.68538e-14	5.21996e-13
ENSG00000177519	96.836	2.31792	0.437531	5.29773	1.17249e-07	6.41377e-07
ENSG00000136541	38.0137	-5.20855	0.786717	-6.62062	3.57687e-11	3.2799e-10
ENSG00000115165	120.986	-3.9616	0.552936	-7.16467	7.79716e-13	9.05259e-12
ENSG00000123612	24.1356	-4.29977	0.656023	-6.55429	5.59062e-11	5.01574e-10
ENSG00000153237	44.0466	-2.10841	0.382689	-5.50947	3.5992e-08	2.12974e-07
ENSG00000163331	2261.83	2.66563	0.464768	5.7354	9.72799e-09	6.31758e-08
ENSG00000241399	179.781	-2.13598	0.370199	-5.7698	7.93636e-09	5.21225e-08
ENSG00000153250	2345.57	-2.34881	0.311524	-7.53974	4.70913e-14	6.54775e-13
ENSG00000136535	10.0955	-2.81797	0.800384	-3.52078	0.000430286	0.00120618
ENSG00000197635	58.5599	-3.35669	0.607021	-5.52977	3.20648e-08	1.91489e-07
ENSG00000182263	188.526	-4.23466	0.640674	-6.6097	3.85104e-11	3.51836e-10
ENSG00000153253	272.248	2.40857	0.381908	6.30668	2.85082e-10	2.32245e-09
ENSG00000115339	1829.53	2.00061	0.327037	6.11737	9.51315e-10	7.15228e-09
ENSG00000169432	59.7225	-4.74385	0.434449	-10.9192	9.32865e-28	8.39097e-26
ENSG00000136546	359.552	-10.2322	0.918209	-11.1436	7.69055e-29	8.44025e-27
ENSG00000172318	38.2543	-2.44076	0.519208	-4.70093	2.58973e-06	1.13688e-05
ENSG00000163072	38.1651	-4.50532	0.5237	-8.60287	7.77455e-18	1.83829e-16
ENSG00000213160	98.2818	-2.67529	0.266543	-10.037	1.04837e-23	5.38061e-22
ENSG00000204335	22.3753	-3.93571	0.744131	-5.289	1.22986e-07	6.7023e-07
ENSG00000144355	6.49083	-2.57987	0.77215	-3.34115	0.000834324	0.0022019
ENSG00000115844	12.9721	-3.67839	0.93002	-3.95517	7.6479e-05	0.000252184
ENSG00000115935	1215.35	-3.84206	0.42054	-9.13601	6.4801e-20	2.01565e-18
ENSG00000128656	319.655	-3.45404	0.394344	-8.75895	1.97077e-18	5.04993e-17
ENSG00000175879	29.6818	-6.22388	0.83376	-7.46483	8.34062e-14	1.12476e-12
ENSG00000128655	116.524	-3.18264	0.670516	-4.74655	2.06913e-06	9.23199e-06
ENSG00000079150	264.839	-2.41574	0.307536	-7.85512	3.99377e-15	6.47689e-14
ENSG00000163492	103.244	-5.02145	0.595627	-8.43052	3.44132e-17	7.45049e-16
ENSG00000187231	1263.93	-4.10595	0.399773	-10.2707	9.54983e-25	5.78627e-23
ENSG00000115232	202.231	-3.48834	0.412895	-8.44849	2.95082e-17	6.45261e-16
ENSG00000115252	113.347	-5.79358	0.58023	-9.98498	1.77331e-23	8.74131e-22
ENSG00000162998	421.014	-4.84654	0.295467	-16.403	1.82008e-60	1.05868e-56
ENSG00000170396	6.13191	-4.28987	1.18977	-3.60562	0.000311405	0.000899077
ENSG00000144369	360.108	-4.80063	0.346699	-13.8467	1.33193e-43	8.30075e-41
ENSG00000064989	511.449	-5.9066	0.526551	-11.2175	3.34515e-29	3.86575e-27
ENSG00000003436	521.377	-4.27046	0.538962	-7.92349	2.30927e-15	3.88215e-14
ENSG00000144366	222.436	-3.93177	0.36915	-10.6509	1.72687e-26	1.28229e-24
ENSG00000138449	348.669	-5.44536	0.520176	-10.4683	1.20785e-25	8.01405e-24
ENSG00000173559	2003.57	-3.13482	0.465809	-6.72984	1.69847e-11	1.63838e-10
ENSG00000168497	247.634	-3.17744	0.475025	-6.68899	2.24709e-11	2.12299e-10
ENSG00000144339	72.2414	-2.93947	0.556694	-5.28023	1.29023e-07	7.00948e-07
ENSG00000118997	108.782	-2.4193	0.424331	-5.70145	1.18792e-08	7.63504e-08
ENSG00000138411	799.83	-3.42995	0.45531	-7.53321	4.95077e-14	6.86733e-13
ENSG00000144381	6949.86	-2.28448	0.601932	-3.79524	0.000147501	0.000458805
ENSG00000162944	488.459	-3.69395	0.463982	-7.9614	1.70097e-15	2.94172e-14
ENSG00000115896	139.952	-4.57517	0.753951	-6.06827	1.29297e-09	9.57657e-09
ENSG00000138356	372.052	-5.57106	0.539978	-10.3172	5.89231e-25	3.64613e-23
ENSG00000138395	16.9079	-5.41429	1.07189	-5.05115	4.39165e-07	2.19965e-06
ENSG00000155760	1054.46	-3.53617	0.374703	-9.43726	3.8265e-21	1.3882e-19
ENSG00000178562	23.7346	-3.27716	0.594006	-5.51704	3.44759e-08	2.04976e-07
ENSG00000183671	92.6691	-2.01373	0.591957	-3.40182	0.000669384	0.00180064
ENSG00000144406	28.3797	-3.92132	0.703787	-5.57174	2.52207e-08	1.53239e-07
ENSG00000115361	19.3763	-3.49671	0.726306	-4.81437	1.47664e-06	6.74184e-06
ENSG00000030419	3159.17	2.17149	0.311345	6.97455	3.06857e-12	3.26902e-11
ENSG00000174453	30.6889	3.16544	0.532517	5.94429	2.77659e-09	1.9435e-08
ENSG00000115414	21998.7	-2.29104	0.758812	-3.01924	0.00253406	0.00602772
ENSG00000115461	28220.4	-6.91857	0.577297	-11.9844	4.28832e-33	8.04636e-31
ENSG00000079308	11557	-4.14957	0.411668	-10.0799	6.78058e-24	3.66319e-22
ENSG00000158428	20.437	-2.29933	0.574217	-4.00429	6.22031e-05	0.00020894
ENSG00000018280	261.243	-3.02721	0.45187	-6.69929	2.09435e-11	1.98946e-10
ENSG00000135929	433.938	-3.98986	0.360352	-11.0721	1.71293e-28	1.76868e-26
ENSG00000115592	22.1414	-4.19178	0.65907	-6.36015	2.01556e-10	1.67312e-09
ENSG00000171450	119.055	5.94979	0.739608	8.04452	8.65844e-16	1.55282e-14
ENSG00000213901	98.9993	2.35874	0.380013	6.207	5.40065e-10	4.21078e-09
ENSG00000054356	20.1617	-2.43321	0.732811	-3.32039	0.000898934	0.00235531
ENSG00000135903	78.6923	-3.98099	0.809706	-4.91658	8.80684e-07	4.2127e-06
ENSG00000152049	2536.34	-6.68791	0.750417	-8.91225	5.00054e-19	1.41655e-17
ENSG00000135919	2408.12	-4.12635	0.700267	-5.89254	3.80298e-09	2.6096e-08
ENSG00000124019	38.0955	-7.46489	1.04532	-7.14126	9.24814e-13	1.05754e-11
ENSG00000135905	557.694	-3.84121	0.399349	-9.6187	6.66693e-22	2.65612e-20
ENSG00000169047	1191.64	-5.29703	0.526992	-10.0514	9.05312e-24	4.66009e-22
ENSG00000135917	28.9683	-2.61876	0.605892	-4.32216	1.5451e-05	5.85495e-05
ENSG00000135916	729.909	-4.6018	0.453461	-10.1482	3.37638e-24	1.89446e-22
ENSG00000171596	3.35591	-3.64928	1.0931	-3.33847	0.0008424	0.00222148
ENSG00000163273	59.3834	-7.67793	1.08042	-7.1064	1.19109e-12	1.33577e-11
ENSG00000115468	595.051	-3.90496	0.445656	-8.76226	1.91373e-18	4.91097e-17
ENSG00000244122	45.0224	-2.37238	0.517058	-4.58822	4.47045e-06	1.88565e-05
ENSG00000168505	39.5944	3.30789	0.517101	6.39699	1.5847e-10	1.33719e-09
ENSG00000182177	22.3663	3.36414	0.611747	5.49923	3.81451e-08	2.24951e-07
ENSG00000144476	1119.77	-2.78366	0.557712	-4.99122	5.99993e-07	2.9476e-06
ENSG00000163359	25043.7	-2.59199	0.530399	-4.88687	1.02453e-06	4.83453e-06
ENSG00000115648	1853.57	2.46984	0.361772	6.82707	8.66691e-12	8.73701e-11
ENSG00000124839	218.89	2.05528	0.461161	4.45676	8.32089e-06	3.33485e-05
ENSG00000132329	44.986	-4.15464	0.526899	-7.88508	3.14327e-15	5.15994e-14
ENSG00000144488	21.8	-2.38029	0.555938	-4.28158	1.8557e-05	6.93553e-05
ENSG00000233608	903.921	-4.33068	0.541872	-7.99206	1.32705e-15	2.33437e-14
ENSG00000130294	260.947	-9.97192	1.02415	-9.73677	2.10132e-22	9.05382e-21
ENSG00000172478	216.778	3.34337	1.01884	3.28156	0.00103236	0.00267123
ENSG00000226321	10.6069	-4.66867	0.96634	-4.83129	1.35652e-06	6.25069e-06
ENSG00000162804	2834.17	-2.68827	0.422838	-6.35767	2.04834e-10	1.69722e-09
ENSG00000176720	787.729	2.27188	0.319789	7.10433	1.20909e-12	1.35335e-11
ENSG00000144619	2968.69	2.48885	0.421979	5.89805	3.6783e-09	2.53101e-08
ENSG00000196277	60.9813	-5.87159	0.802604	-7.31567	2.56091e-13	3.19885e-12
ENSG00000071282	1244.96	-4.07584	0.555964	-7.33112	2.28239e-13	2.8715e-12
ENSG00000125046	35.2763	-3.74314	0.567793	-6.59243	4.32675e-11	3.93649e-10
ENSG00000132164	88.4561	-4.18106	0.523923	-7.9803	1.45981e-15	2.55247e-14
ENSG00000157103	74.3346	-5.91228	0.691887	-8.54515	1.28364e-17	2.93572e-16
ENSG00000157152	90.6225	-3.52424	0.585355	-6.02069	1.73672e-09	1.25594e-08
ENSG00000157150	20.4299	-3.96712	0.692372	-5.72975	1.00577e-08	6.5147e-08
ENSG00000132170	83.465	-6.66851	0.687351	-9.70175	2.96361e-22	1.2372e-20
ENSG00000144712	227.005	-2.35206	0.260911	-9.0148	1.97226e-19	5.88307e-18
ENSG00000132182	592.747	2.75644	0.327238	8.42337	3.65795e-17	7.89014e-16
ENSG00000163520	3951.61	-2.36921	0.372444	-6.36125	2.00125e-10	1.66215e-09
ENSG00000154764	298.177	3.95852	0.585994	6.75522	1.42621e-11	1.39035e-10
ENSG00000131389	11424.4	-2.6509	0.289195	-9.16646	4.88814e-20	1.54246e-18
ENSG00000144596	299.54	-2.81271	0.448623	-6.26965	3.61851e-10	2.91115e-09
ENSG00000154783	585.998	-5.19311	0.466766	-11.1257	9.4043e-29	1.01299e-26
ENSG00000131370	562.592	-4.15743	0.301945	-13.7688	3.9256e-43	2.20973e-40
ENSG00000131386	1125.63	-4.13024	0.755909	-5.46394	4.65684e-08	2.71506e-07
ENSG00000131378	368.51	-2.30851	0.292749	-7.88563	3.1296e-15	5.15203e-14
ENSG00000154822	315.836	-4.56469	0.462989	-9.85919	6.25495e-23	2.9029e-21
ENSG00000183960	30.5546	-3.54772	0.63201	-5.61339	1.98396e-08	1.22941e-07
ENSG00000129810	93.8846	2.66606	0.354088	7.52939	5.09796e-14	7.06027e-13
ENSG00000151789	316.046	-5.09795	0.46682	-10.9206	9.18942e-28	8.30857e-26
ENSG00000163508	5.94473	-4.91315	1.10281	-4.4551	8.3854e-06	3.35762e-05
ENSG00000283563	48.8237	-4.76166	0.650538	-7.31958	2.48748e-13	3.11381e-12
ENSG00000144642	1315.49	-4.36833	0.394926	-11.0611	1.9366e-28	1.97624e-26
ENSG00000163513	3395.44	-3.24601	0.304562	-10.6579	1.60093e-26	1.20415e-24
ENSG00000144644	15.983	-4.40031	0.955905	-4.60329	4.15861e-06	1.76221e-05
ENSG00000197385	206.038	2.34587	0.451357	5.19737	2.02133e-07	1.06242e-06
ENSG00000206557	1203.64	6.21373	0.583268	10.6533	1.68285e-26	1.25495e-24
ENSG00000163673	19.3771	-2.7077	0.59651	-4.53924	5.64572e-06	2.33953e-05
ENSG00000183873	29.942	-2.5193	0.330649	-7.61926	2.55139e-14	3.70397e-13
ENSG00000168026	1055.99	-3.11029	0.471912	-6.59083	4.37377e-11	3.97512e-10
ENSG00000144655	5928.43	-3.19763	0.551375	-5.79937	6.65641e-09	4.4283e-08
ENSG00000168334	42.4316	-5.76415	0.954313	-6.0401	1.54015e-09	1.12216e-08
ENSG00000187094	155.811	-3.77691	0.406253	-9.29694	1.44543e-20	4.85988e-19
ENSG00000163815	81.2723	-2.0209	0.264855	-7.63022	2.34359e-14	3.41366e-13
ENSG00000249992	84.0286	-2.29782	0.486401	-4.72413	2.31105e-06	1.02277e-05
ENSG00000173585	64.0687	-2.08231	0.6129	-3.39748	0.000680104	0.00182582
ENSG00000183625	26.8235	2.78538	0.594683	4.68381	2.81592e-06	1.22906e-05
ENSG00000163823	68.7957	-3.44507	0.753239	-4.57368	4.7923e-06	2.01265e-05
ENSG00000121797	19.7313	-4.2797	0.926343	-4.62	3.83737e-06	1.63642e-05
ENSG00000178038	10151.2	2.98511	0.320953	9.30076	1.39442e-20	4.71564e-19
ENSG00000206549	7.33853	-3.57363	0.753255	-4.74425	2.09284e-06	9.33044e-06
ENSG00000160808	76.9983	-4.53201	0.703449	-6.44256	1.17477e-10	1.00774e-09
ENSG00000160801	244.288	-4.77294	0.646254	-7.38555	1.51823e-13	1.9581e-12
ENSG00000160796	13633.6	2.83662	0.383883	7.38928	1.47631e-13	1.90685e-12
ENSG00000164076	6.54242	-3.03552	0.800811	-3.79056	0.000150308	0.000466621
ENSG00000164078	1750.53	2.14686	0.29893	7.18182	6.87884e-13	8.05069e-12
ENSG00000188338	16.4525	-2.84336	0.601855	-4.72432	2.30883e-06	1.02229e-05
ENSG00000012171	1440.25	-2.2679	0.394627	-5.74695	9.08686e-09	5.91884e-08
ENSG00000114737	454.042	-2.09512	0.457041	-4.58409	4.55958e-06	1.92092e-05
ENSG00000088538	995.299	2.838	0.306436	9.26131	2.01936e-20	6.6612e-19
ENSG00000010319	200.975	-4.95608	0.385934	-12.8418	9.56689e-38	2.92881e-35
ENSG00000010327	2128.91	-4.66761	0.583868	-7.99429	1.30319e-15	2.29703e-14
ENSG00000055957	8.24884	-3.22981	1.01321	-3.1877	0.00143407	0.00360583
ENSG00000055955	72.6402	2.0704	0.345042	6.00042	1.96811e-09	1.40752e-08
ENSG00000243696	251.894	2.4914	0.382173	6.51902	7.07677e-11	6.26533e-10
ENSG00000163931	40718.2	2.27899	0.365774	6.2306	4.64641e-10	3.6638e-09
ENSG00000157388	7249.68	3.57268	0.49036	7.28582	3.19711e-13	3.93995e-12
ENSG00000016391	620.527	2.05962	0.327242	6.29389	3.09613e-10	2.50941e-09
ENSG00000144730	979.04	-2.32429	0.554701	-4.19017	2.78749e-05	0.000100562
ENSG00000163686	729.988	2.24775	0.251772	8.92772	4.34879e-19	1.24404e-17
ENSG00000168306	179.529	-2.22516	0.446292	-4.98588	6.16797e-07	3.02334e-06
ENSG00000168309	2548.06	-7.32903	0.652343	-11.2349	2.74714e-29	3.19584e-27
ENSG00000198643	379.836	5.32248	0.808199	6.58561	4.53023e-11	4.11089e-10
ENSG00000144724	2439.42	-4.07377	0.429251	-9.49041	2.30124e-21	8.67314e-20
ENSG00000163637	689.987	-2.97267	0.323391	-9.1922	3.84899e-20	1.23013e-18
ENSG00000163638	5386.94	-3.18067	0.531543	-5.98384	2.1794e-09	1.54659e-08
ENSG00000187098	570.464	-4.0493	0.38713	-10.4598	1.32129e-25	8.7335e-24
ENSG00000172986	616.781	-2.48457	0.54455	-4.56261	5.0521e-06	2.11362e-05
ENSG00000121440	1124.64	-2.62224	0.396635	-6.61122	3.81154e-11	3.48592e-10
ENSG00000113805	1300.78	-3.84302	0.588303	-6.53238	6.47335e-11	5.77209e-10
ENSG00000175161	119.73	-4.58684	0.598273	-7.66681	1.7633e-14	2.63233e-13
ENSG00000206538	523.244	-3.76269	0.552549	-6.80971	9.77985e-12	9.79107e-11
ENSG00000179097	8.39699	-5.93085	1.23242	-4.81236	1.49159e-06	6.80654e-06
ENSG00000044524	155.649	-7.12565	0.669537	-10.6427	1.88666e-26	1.38912e-24
ENSG00000184500	532.262	-3.67858	0.442517	-8.31285	9.34278e-17	1.92028e-15
ENSG00000080224	19.5516	-2.76484	0.694361	-3.98185	6.83817e-05	0.000227939
ENSG00000144810	3560.95	-4.31409	0.729803	-5.9113	3.39418e-09	2.35127e-08
ENSG00000154175	9241.73	-2.70638	0.335545	-8.06562	7.28655e-16	1.32725e-14
ENSG00000144802	7134.83	-2.13414	0.466549	-4.5743	4.77809e-06	2.00716e-05
ENSG00000170017	1234.67	-3.06848	0.395	-7.76831	7.95384e-15	1.24928e-13
ENSG00000177707	287.365	-2.91787	0.311192	-9.37644	6.82385e-21	2.37677e-19
ENSG00000177494	541.83	2.41079	0.725299	3.32386	0.000887808	0.00232896
ENSG00000144834	16.9516	-5.45313	1.03491	-5.26919	1.37026e-07	7.42116e-07
ENSG00000091972	181.441	-5.46537	0.470946	-11.6051	3.8825e-31	5.79056e-29
ENSG00000091986	2484.08	-4.79864	0.570561	-8.41039	4.08661e-17	8.77805e-16
ENSG00000174255	2.78885	-4.25793	1.13716	-3.74437	0.000180848	0.000551135
ENSG00000181847	54.002	-2.50847	0.559421	-4.48405	7.32383e-06	2.96659e-05
ENSG00000172020	60.3119	-4.00546	0.691242	-5.79458	6.84905e-09	4.53915e-08
ENSG00000185565	1286.59	-2.13067	0.5076	-4.19754	2.69836e-05	9.77097e-05
ENSG00000114638	7503.49	2.93988	0.525583	5.59356	2.22458e-08	1.36879e-07
ENSG00000031081	1341.49	-2.86073	0.277408	-10.3123	6.1977e-25	3.80809e-23
ENSG00000144837	22.6322	-4.29809	0.825667	-5.2056	1.9337e-07	1.01943e-06
ENSG00000183833	52.173	-3.8752	0.464595	-8.34102	7.365e-17	1.52999e-15
ENSG00000163430	5290.59	-3.66262	0.484551	-7.55879	4.06845e-14	5.71614e-13
ENSG00000113924	181.684	2.53259	0.452419	5.59789	2.16978e-08	1.33791e-07
ENSG00000145103	104.544	3.50108	0.615085	5.69202	1.25545e-08	8.03357e-08
ENSG00000114013	83.0715	-2.52218	0.704045	-3.58241	0.000340435	0.000975628
ENSG00000036828	885.609	7.97091	0.527621	15.1073	1.45017e-51	2.53054e-48
ENSG00000121552	387.448	2.24285	0.566633	3.95821	7.5513e-05	0.000249281
ENSG00000173200	22.0265	-2.7102	0.532257	-5.0919	3.54494e-07	1.80347e-06
ENSG00000082684	65.7634	-5.74288	0.881078	-6.51801	7.12475e-11	6.30142e-10
ENSG00000173175	261.851	-2.53794	0.276588	-9.17588	4.47904e-20	1.4185e-18
ENSG00000173702	9.40185	-3.42346	1.11634	-3.06669	0.0021644	0.00522825
ENSG00000221955	1068.63	3.50628	0.276496	12.6811	7.52272e-37	2.08367e-34
ENSG00000144908	102.831	-2.49973	0.730373	-3.42254	0.000620383	0.00167996
ENSG00000163884	321.679	-3.60303	0.62284	-5.78484	7.25831e-09	4.79219e-08
ENSG00000074416	893.719	-3.62286	0.376933	-9.61142	7.15562e-22	2.82242e-20
ENSG00000179407	4.94801	-4.41128	1.32242	-3.33576	0.000850673	0.00224233
ENSG00000179348	283.589	-9.15908	0.940934	-9.73403	2.15862e-22	9.2778e-21
ENSG00000169704	5.47487	-2.58054	0.904874	-2.85183	0.00434688	0.00976858
ENSG00000163914	16.8088	-3.52884	1.01807	-3.46621	0.000527851	0.00145261
ENSG00000178804	16.9948	-5.64428	1.37404	-4.1078	3.99445e-05	0.000139267
ENSG00000004399	2712.4	-4.03147	0.530331	-7.6018	2.92035e-14	4.1908e-13
ENSG00000196353	23.2549	3.50954	0.580888	6.04168	1.52517e-09	1.11171e-08
ENSG00000170819	25.6515	3.3318	0.536108	6.2148	5.13903e-10	4.01955e-09
ENSG00000154917	1424.05	2.39253	0.38784	6.16886	6.87847e-10	5.29931e-09
ENSG00000174640	414.433	-6.32667	0.58295	-10.8529	1.93297e-27	1.66982e-25
ENSG00000154928	60.0628	-2.51071	0.410109	-6.12205	9.23783e-10	6.96028e-09
ENSG00000168917	240.695	-2.58269	0.348411	-7.41277	1.2369e-13	1.61436e-12
ENSG00000066405	23.3755	-2.78267	0.539263	-5.16014	2.46765e-07	1.2808e-06
ENSG00000158163	203.615	-3.83757	0.575074	-6.67318	2.50318e-11	2.34338e-10
ENSG00000158186	552.438	-3.83796	0.41884	-9.16332	5.03246e-20	1.58513e-18
ENSG00000183770	32.1215	-6.71931	1.00408	-6.69203	2.20089e-11	2.08266e-10
ENSG00000206262	29.544	-7.91543	1.18089	-6.70292	2.04298e-11	1.94384e-10
ENSG00000158258	404.275	-4.67799	0.660644	-7.08096	1.43156e-12	1.58809e-11
ENSG00000144935	331.468	-2.57988	0.222156	-11.613	3.54149e-31	5.3275e-29
ENSG00000175040	1340.21	3.15212	0.565089	5.57809	2.4317e-08	1.48575e-07
ENSG00000181744	595.799	-2.07758	0.236332	-8.79092	1.48335e-18	3.88654e-17
ENSG00000152952	1373.81	-3.70806	0.690823	-5.36759	7.97953e-08	4.4787e-07
ENSG00000114698	1081.35	-3.43783	0.429646	-8.00155	1.22861e-15	2.17217e-14
ENSG00000163746	19.1616	-3.22134	0.819211	-3.93225	8.41533e-05	0.000275408
ENSG00000188313	1017.15	-2.85782	0.430813	-6.63355	3.27718e-11	3.01777e-10
ENSG00000144891	19.7601	-6.83907	1.11552	-6.13082	8.74259e-10	6.6092e-09
ENSG00000163754	3414.91	2.09805	0.247192	8.48753	2.11075e-17	4.71608e-16
ENSG00000047457	547.679	-4.21151	0.594191	-7.08781	1.36246e-12	1.51916e-11
ENSG00000163762	67.8173	-6.10692	0.760004	-8.03538	9.32927e-16	1.67141e-14
ENSG00000169908	4255.95	-3.06517	0.52356	-5.85447	4.78532e-09	3.24161e-08
ENSG00000144893	192.754	-2.64102	0.282311	-9.35502	8.35844e-21	2.88251e-19
ENSG00000174946	9.38224	-2.43107	0.587859	-4.13546	3.54249e-05	0.000124907
ENSG00000174944	61.7455	-5.53128	0.588145	-9.40463	5.22123e-21	1.8747e-19
ENSG00000181631	24.8636	-3.38328	0.639232	-5.29272	1.2051e-07	6.57771e-07
ENSG00000169313	14.955	-3.23355	0.587481	-5.50409	3.71081e-08	2.19058e-07
ENSG00000152580	374.404	-5.30086	0.653245	-8.11465	4.87188e-16	9.13151e-15
ENSG00000198829	7.67231	-3.70478	0.904003	-4.09819	4.16393e-05	0.000144714
ENSG00000114790	29.0214	-2.9419	0.595256	-4.94225	7.72263e-07	3.72883e-06
ENSG00000114805	123.28	-3.46463	0.546212	-6.34301	2.25323e-10	1.85554e-09
ENSG00000163659	6447.07	-2.12938	0.409351	-5.20184	1.97326e-07	1.0384e-06
ENSG00000163660	15275.7	-2.6375	0.408524	-6.45618	1.0738e-10	9.27617e-10
ENSG00000163661	1771.5	-5.75823	1.11501	-5.16428	2.4137e-07	1.25541e-06
ENSG00000178053	302.823	-2.01173	0.33911	-5.93238	2.98575e-09	2.07989e-08
ENSG00000283154	307.148	-2.41067	0.267371	-9.01622	1.94689e-19	5.82731e-18
ENSG00000151967	146.334	-2.53916	0.458973	-5.53225	3.16141e-08	1.88927e-07
ENSG00000168811	4.76075	-3.59548	1.09671	-3.27842	0.0010439	0.00269908
ENSG00000180044	14.3595	-4.75506	1.04709	-4.54122	5.59298e-06	2.31988e-05
ENSG00000114200	30.4839	-3.95425	0.669442	-5.90677	3.4887e-09	2.41101e-08
ENSG00000174776	39.4915	-2.11923	0.632502	-3.35055	0.000806512	0.00213334
ENSG00000085276	188.248	-2.33816	0.600248	-3.89531	9.80717e-05	0.000316741
ENSG00000184378	44.0238	-2.3433	0.631548	-3.71041	0.000206924	0.000622877
ENSG00000188306	4.97756	-4.27478	1.11981	-3.81741	0.000134862	0.000422805
ENSG00000013297	761.227	-3.00695	0.488961	-6.14968	7.76418e-10	5.93711e-09
ENSG00000013293	106.798	-3.7865	0.662099	-5.71894	1.07192e-08	6.91753e-08
ENSG00000163577	147.586	-2.76901	0.31925	-8.67347	4.19139e-18	1.02293e-16
ENSG00000154310	135.877	-2.24155	0.311812	-7.18877	6.53797e-13	7.67749e-12
ENSG00000169760	149.231	-2.30431	0.459102	-5.01916	5.18979e-07	2.57351e-06
ENSG00000114450	486.382	-2.61563	0.259621	-10.0748	7.14008e-24	3.82774e-22
ENSG00000181449	13.6842	-2.07934	0.449068	-4.63035	3.65049e-06	1.56321e-05
ENSG00000172578	88.0166	-4.25435	0.51618	-8.24199	1.69374e-16	3.37396e-15
ENSG00000186038	18.8483	2.07039	0.657993	3.14653	0.0016522	0.00409646
ENSG00000090539	488.006	-3.21912	0.532736	-6.04262	1.51633e-09	1.10619e-08
ENSG00000187068	95.5065	-3.35134	0.428556	-7.82007	5.27942e-15	8.44416e-14
ENSG00000163898	981.158	4.35927	0.790868	5.51201	3.54752e-08	2.1013e-07
ENSG00000058866	119.948	-4.408	0.537156	-8.20618	2.2833e-16	4.47681e-15
ENSG00000127241	558.361	-4.33227	0.65446	-6.61961	3.60145e-11	3.3007e-10
ENSG00000180611	186.646	-2.3804	0.32103	-7.41488	1.21736e-13	1.59482e-12
ENSG00000127249	234.778	2.06692	0.519221	3.98081	6.86802e-05	0.000228759
ENSG00000172061	1051.05	-2.92749	0.767471	-3.81446	0.000136479	0.000427339
ENSG00000178732	38.7341	-3.10611	0.555363	-5.59293	2.23265e-08	1.37279e-07
ENSG00000189058	89033.7	-4.58514	0.497007	-9.2255	2.82238e-20	9.17143e-19
ENSG00000145113	28.5562	3.22245	1.10868	2.90657	0.00365421	0.00835179
ENSG00000174004	61.8613	-4.3738	0.550953	-7.93861	2.04462e-15	3.46441e-14
ENSG00000163975	298.57	-3.02985	0.356388	-8.50155	1.87084e-17	4.21784e-16
ENSG00000145214	1908.45	2.13979	0.320014	6.68657	2.28455e-11	2.15489e-10
ENSG00000068078	17640.1	2.30199	0.501915	4.58642	4.50902e-06	1.90146e-05
ENSG00000185818	33.6009	-3.9512	0.600447	-6.58042	4.69107e-11	4.24801e-10
ENSG00000109758	58.8163	-3.22352	0.755531	-4.26656	1.98509e-05	7.3733e-05
ENSG00000184160	71.867	-3.75323	0.72827	-5.15363	2.55494e-07	1.32335e-06
ENSG00000168824	1131.56	2.13301	0.361753	5.89631	3.71722e-09	2.55477e-08
ENSG00000163132	103.952	-6.82034	0.693034	-9.84128	7.47523e-23	3.39695e-21
ENSG00000170891	2739.69	-6.27309	0.6646	-9.4389	3.76728e-21	1.36956e-19
ENSG00000152953	281.438	-2.80216	0.409403	-6.84451	7.67404e-12	7.79918e-11
ENSG00000074211	3430.86	2.29839	0.534191	4.30256	1.68833e-05	6.35082e-05
ENSG00000163995	924.918	3.0606	0.455443	6.72004	1.81669e-11	1.74471e-10
ENSG00000170801	194.576	-3.27312	0.596772	-5.4847	4.1416e-08	2.43583e-07
ENSG00000109625	10.8693	-2.92668	0.741778	-3.9455	7.96348e-05	0.0002617
ENSG00000215612	38.0624	2.18329	0.569994	3.83038	0.000127948	0.000403304
ENSG00000169676	16.4725	-4.02851	0.836497	-4.81593	1.46516e-06	6.69119e-06
ENSG00000109705	34.4268	3.27213	0.538637	6.07483	1.24121e-09	9.20803e-09
ENSG00000163145	763.939	-2.7033	0.573916	-4.71027	2.47384e-06	1.09011e-05
ENSG00000109743	322.536	-2.99336	0.390769	-7.66018	1.85679e-14	2.75519e-13
ENSG00000004468	98.564	-4.96225	0.825581	-6.01061	1.84823e-09	1.32887e-08
ENSG00000137441	117.44	-6.84101	0.702087	-9.74382	1.96047e-22	8.48887e-21
ENSG00000007062	12.633	-5.27159	1.07406	-4.9081	9.1961e-07	4.38448e-06
ENSG00000169744	543.142	-6.12608	0.396501	-15.4504	7.50304e-54	1.45476e-50
ENSG00000109819	169.376	-6.20148	0.473483	-13.0976	3.4002e-39	1.34849e-36
ENSG00000109610	6331.74	-3.33687	0.449731	-7.41971	1.17375e-13	1.54567e-12
ENSG00000153012	31.8137	-4.91192	0.838635	-5.85705	4.7117e-09	3.1967e-08
ENSG00000197057	6.04223	-2.9237	0.783956	-3.72942	0.000191923	0.000581738
ENSG00000154274	1038.62	3.42268	0.327798	10.4414	1.60376e-25	1.05606e-23
ENSG00000250254	3.19434	-4.22366	1.18283	-3.57082	0.000355867	0.00101685
ENSG00000168421	46.9788	-2.84545	0.510068	-5.57857	2.42509e-08	1.48327e-07
ENSG00000163697	1810.41	-2.46425	0.365505	-6.74204	1.56183e-11	1.51243e-10
ENSG00000154277	154.964	-4.39158	0.602781	-7.28552	3.20427e-13	3.9432e-12
ENSG00000064042	1119.45	-4.18893	0.545587	-7.67783	1.61803e-14	2.43193e-13
ENSG00000188848	4.67888	-5.16357	1.23536	-4.17982	2.91742e-05	0.000104794
ENSG00000178343	2.7291	-4.39789	1.45554	-3.02149	0.00251531	0.00599129
ENSG00000124406	407.854	-3.69248	0.365413	-10.1049	5.25225e-24	2.88213e-22
ENSG00000183783	253.571	2.46973	0.345778	7.14254	9.16211e-13	1.04907e-11
ENSG00000198515	146.173	2.65089	0.3249	8.1591	3.37535e-16	6.43012e-15
ENSG00000074966	286.278	3.01839	0.443648	6.80355	1.0207e-11	1.01953e-10
ENSG00000145248	70.9167	-4.55159	0.447111	-10.18	2.43549e-24	1.39801e-22
ENSG00000109182	11.5521	2.95351	0.844262	3.49834	0.000468169	0.00130143
ENSG00000163069	588.948	-2.37391	0.289054	-8.21267	2.16318e-16	4.26043e-15
ENSG00000134853	4877.48	-4.60584	0.486126	-9.47458	2.67826e-21	9.94376e-20
ENSG00000128052	4110.09	-2.31096	0.48625	-4.75261	2.00808e-06	8.98488e-06
ENSG00000109255	87.8712	2.04413	0.446524	4.57787	4.6974e-06	1.97469e-05
ENSG00000249693	21.6584	-4.45337	0.860645	-5.17446	2.28574e-07	1.19359e-06
ENSG00000171476	1596.47	2.21495	0.558906	3.96301	7.40099e-05	0.000244829
ENSG00000150471	144.326	-6.51019	0.887186	-7.33802	2.16774e-13	2.73515e-12
ENSG00000145242	60.7165	-2.40824	0.458396	-5.25364	1.49126e-07	8.03412e-07
ENSG00000198092	142.879	5.06511	0.441795	11.4648	1.98142e-30	2.70123e-28
ENSG00000173610	86.3966	4.09836	0.536736	7.63571	2.24578e-14	3.27666e-13
ENSG00000132465	53.8595	-7.80858	1.34311	-5.8138	6.10718e-09	4.08472e-08
ENSG00000080493	823.001	-3.10825	0.629677	-4.93626	7.96358e-07	3.83668e-06
ENSG00000156140	201.059	-6.0413	0.592105	-10.2031	1.92058e-24	1.12463e-22
ENSG00000169429	3400.85	-6.45193	1.17779	-5.478	4.30166e-08	2.51977e-07
ENSG00000163739	3673.86	-7.24755	1.06616	-6.79778	1.06244e-11	1.0594e-10
ENSG00000163734	445.882	-7.34816	1.03971	-7.06751	1.57734e-12	1.73657e-11
ENSG00000081041	2351.18	-5.84163	1.24204	-4.70325	2.56052e-06	1.12575e-05
ENSG00000169116	896.535	-2.16651	0.612962	-3.53449	0.000408564	0.00115121
ENSG00000138755	146.789	-5.92568	1.17148	-5.05829	4.23034e-07	2.12247e-06
ENSG00000156219	17.4414	-2.87132	0.517742	-5.54585	2.92524e-08	1.75776e-07
ENSG00000169245	142.065	-5.0359	1.32475	-3.80141	0.000143876	0.00044857
ENSG00000169248	18.9429	-6.02247	1.84788	-3.25912	0.0011176	0.00287133
ENSG00000189157	103.479	2.69369	0.335583	8.0269	9.99703e-16	1.78555e-14
ENSG00000272414	6.26726	3.21722	0.786232	4.09195	4.27761e-05	0.000148133
ENSG00000138771	193.733	-2.17275	0.453691	-4.78904	1.67581e-06	7.57782e-06
ENSG00000186212	118.076	2.13629	0.404011	5.2877	1.23866e-07	6.74195e-07
ENSG00000138758	4059.69	-2.74141	0.380956	-7.19611	6.19524e-13	7.28975e-12
ENSG00000138759	456.698	-3.69972	0.503499	-7.34801	2.01175e-13	2.55038e-12
ENSG00000163297	736.163	-2.52185	0.289942	-8.6978	3.3839e-18	8.37576e-17
ENSG00000152784	82.069	-2.64291	0.624397	-4.23274	2.30865e-05	8.47055e-05
ENSG00000138675	2.07888	-4.05612	1.27775	-3.17443	0.00150131	0.00375759
ENSG00000249242	146.432	-2.31767	0.279729	-8.28542	1.17697e-16	2.38816e-15
ENSG00000145284	2366.1	2.06925	0.328797	6.29339	3.10606e-10	2.51628e-09
ENSG00000145287	66.5671	3.33089	0.708598	4.70068	2.59298e-06	1.13802e-05
ENSG00000138678	188.537	-2.66642	0.542562	-4.9145	8.90102e-07	4.25193e-06
ENSG00000163624	1137.01	2.51348	0.36991	6.79484	1.08434e-11	1.07816e-10
ENSG00000138639	433.007	-2.05999	0.29366	-7.01489	2.3013e-12	2.48194e-11
ENSG00000145283	111.022	-3.85124	0.339397	-11.3473	7.64974e-30	9.60844e-28
ENSG00000170509	7.81695	-3.2075	0.6604	-4.85691	1.19233e-06	5.56167e-06
ENSG00000198189	219.727	-3.39001	0.357442	-9.48408	2.4453e-21	9.15677e-20
ENSG00000152583	2705.99	-4.17088	0.441401	-9.44919	3.41474e-21	1.25183e-19
ENSG00000118777	112.904	-4.93516	0.343066	-14.3854	6.38728e-47	6.96613e-44
ENSG00000163644	700.832	-2.16499	0.309712	-6.99033	2.74235e-12	2.93403e-11
ENSG00000138646	188.63	-6.21873	0.446968	-13.9132	5.27028e-44	3.40616e-41
ENSG00000185477	207.705	-3.62262	0.581079	-6.2343	4.53793e-10	3.58636e-09
ENSG00000145335	134.911	-4.51675	0.606482	-7.44746	9.51538e-14	1.27042e-12
ENSG00000184305	104.902	-5.12317	0.442104	-11.5881	4.73299e-31	6.88256e-29
ENSG00000163106	23.3098	-3.20504	0.576659	-5.55795	2.72968e-08	1.6482e-07
ENSG00000182168	143.58	-3.11786	0.521568	-5.97787	2.26074e-09	1.59911e-08
ENSG00000196616	1241.66	-7.33638	0.691985	-10.6019	2.91842e-26	2.07863e-24
ENSG00000196344	2934.04	3.64547	0.606267	6.01297	1.82151e-09	1.31019e-08
ENSG00000145358	236.894	-5.75521	0.593911	-9.69036	3.31343e-22	1.37338e-20
ENSG00000164035	569.27	-4.64158	0.481369	-9.64245	5.29105e-22	2.12739e-20
ENSG00000138821	673.074	-3.2578	0.595982	-5.46627	4.5961e-08	2.68234e-07
ENSG00000164038	326.805	-4.61342	0.45048	-10.2411	1.29733e-24	7.73492e-23
ENSG00000168743	223.146	-5.24724	0.481332	-10.9015	1.13394e-27	9.94331e-26
ENSG00000155011	2188.4	-2.7397	0.492057	-5.56785	2.57904e-08	1.56265e-07
ENSG00000188517	117.634	-2.1042	0.361218	-5.8253	5.70109e-09	3.82925e-08
ENSG00000138792	629.255	-5.43041	0.533423	-10.1803	2.42793e-24	1.39801e-22
ENSG00000164093	1462.75	-3.71355	0.55734	-6.663	2.683e-11	2.50098e-10
ENSG00000174749	140.121	-5.8234	0.614833	-9.47151	2.75815e-21	1.02186e-19
ENSG00000145365	425.542	-2.49149	0.38605	-6.45379	1.09088e-10	9.40508e-10
ENSG00000145362	2541.75	-7.753	0.731578	-10.5976	3.05608e-26	2.16783e-24
ENSG00000145349	1394.54	-2.81958	0.286326	-9.84744	7.03129e-23	3.23736e-21
ENSG00000180801	312.577	-4.9611	0.569465	-8.71186	2.98929e-18	7.44125e-17
ENSG00000174607	23.2272	-6.18149	1.00499	-6.15082	7.70846e-10	5.89709e-09
ENSG00000164099	93.5012	-3.30563	0.689957	-4.79106	1.659e-06	7.5096e-06
ENSG00000172403	1788.56	-4.44152	0.310888	-14.2866	2.6536e-46	2.10478e-43
ENSG00000172399	7.76332	-2.25704	0.55854	-4.04097	5.3231e-05	0.000180928
ENSG00000138738	639.06	-2.28542	0.39782	-5.74487	9.19912e-09	5.9808e-08
ENSG00000173376	2572.86	-2.83975	0.455012	-6.24105	4.34644e-10	3.44282e-09
ENSG00000050730	39.9518	-2.61261	0.842783	-3.09997	0.00193537	0.00472538
ENSG00000164111	3856.95	-2.98859	0.294392	-10.1517	3.25553e-24	1.84445e-22
ENSG00000138741	29.2543	-5.85629	0.754181	-7.76509	8.15859e-15	1.27798e-13
ENSG00000138685	647.965	-4.13421	0.466151	-8.86882	7.3926e-19	2.03216e-17
ENSG00000196159	1965.14	-4.65166	0.483796	-9.61491	6.91729e-22	2.74958e-20
ENSG00000138650	191.62	-5.38129	1.06691	-5.0438	4.56386e-07	2.28193e-06
ENSG00000189184	1076.46	-4.72799	0.469535	-10.0695	7.53354e-24	3.98753e-22
ENSG00000151014	638.987	-2.02137	0.44825	-4.50948	6.49863e-06	2.66012e-05
ENSG00000170153	662.868	-3.3822	0.472824	-7.15321	8.47743e-13	9.77734e-12
ENSG00000164136	135.279	-3.43408	0.4096	-8.38399	5.1162e-17	1.07954e-15
ENSG00000137473	59.4919	2.67681	0.28392	9.42804	4.17815e-21	1.50638e-19
ENSG00000151617	612.03	-2.95216	0.44181	-6.68195	2.35777e-11	2.22155e-10
ENSG00000151623	980.537	-2.08507	0.448822	-4.64564	3.39022e-06	1.45903e-05
ENSG00000234828	9.44687	3.33202	0.712301	4.67783	2.8993e-06	1.26293e-05
ENSG00000145428	40.4546	-2.7213	0.434173	-6.2678	3.66195e-10	2.94203e-09
ENSG00000145423	282.453	-3.41322	0.864943	-3.94617	7.94105e-05	0.000261102
ENSG00000197410	163.185	-3.07024	0.525183	-5.84603	5.03446e-09	3.40773e-08
ENSG00000121207	23.1766	-2.95357	0.650351	-4.5415	5.58549e-06	2.31736e-05
ENSG00000164114	151.285	-2.988	0.423352	-7.05796	1.68969e-12	1.85557e-11
ENSG00000164116	583.564	-5.67048	0.7799	-7.27078	3.57425e-13	4.37381e-12
ENSG00000061918	185.924	-4.39758	0.589778	-7.45633	8.89688e-14	1.1924e-12
ENSG00000145431	488.796	-3.02536	0.352528	-8.58191	9.33142e-18	2.16246e-16
ENSG00000109738	55.1592	-3.23151	0.466154	-6.93229	4.14095e-12	4.34775e-11
ENSG00000164124	626.769	2.51705	0.230781	10.9067	1.07101e-27	9.43891e-26
ENSG00000248329	35.2569	-2.9294	0.669976	-4.37239	1.22891e-05	4.74436e-05
ENSG00000109472	1160.99	-3.95002	0.317816	-12.4286	1.82711e-35	4.49056e-33
ENSG00000038295	169.776	-2.93672	0.602606	-4.87337	1.09709e-06	5.14728e-06
ENSG00000109511	6.33049	2.2495	0.71668	3.13877	0.00169658	0.00419397
ENSG00000129116	3357.67	-2.87161	0.336316	-8.53843	1.3606e-17	3.10358e-16
ENSG00000198948	1284.5	2.64662	0.311552	8.49495	1.98026e-17	4.44729e-16
ENSG00000164120	357.388	-3.51602	0.445988	-7.88366	3.17918e-15	5.20419e-14
ENSG00000145451	9.03909	-2.80281	0.753338	-3.72052	0.000198811	0.000600111
ENSG00000150630	158.278	-5.59876	0.466759	-11.995	3.77621e-33	7.40392e-31
ENSG00000218336	863.356	-3.73819	0.432194	-8.64933	5.18017e-18	1.25199e-16
ENSG00000164303	35.5722	-4.3534	0.533446	-8.16091	3.3251e-16	6.34132e-15
ENSG00000154553	226.751	-7.49834	0.7948	-9.43425	3.9381e-21	1.42277e-19
ENSG00000109794	74.0592	-3.17017	0.432515	-7.32963	2.30788e-13	2.90147e-12
ENSG00000168412	173.448	5.1862	0.484653	10.7008	1.00855e-26	7.89202e-25
ENSG00000145506	29.4794	-3.13727	0.531243	-5.90553	3.51514e-09	2.42555e-08
ENSG00000170549	545.324	-2.58433	0.508238	-5.08488	3.67854e-07	1.86601e-06
ENSG00000215218	122.901	-3.63543	0.510731	-7.1181	1.09426e-12	1.23352e-11
ENSG00000145545	1070.34	2.7312	0.321872	8.48536	2.15044e-17	4.79249e-16
ENSG00000078295	445.877	-5.67187	0.635007	-8.93198	4.18446e-19	1.20295e-17
ENSG00000215217	8.0218	-4.65223	1.02572	-4.53557	5.74492e-06	2.37613e-05
ENSG00000145491	16.417	-2.19893	0.630452	-3.48786	0.00048691	0.00134866
ENSG00000164236	924.011	-3.21719	0.396825	-8.10732	5.17495e-16	9.62718e-15
ENSG00000169862	45.2214	-2.55191	0.424251	-6.01509	1.7979e-09	1.29642e-08
ENSG00000145569	474.499	-5.10505	0.483347	-10.5619	4.47648e-26	3.11887e-24
ENSG00000183580	894.853	-3.17545	0.279834	-11.3476	7.61941e-30	9.60844e-28
ENSG00000145526	3.96053	-4.08587	1.19198	-3.42779	0.000608508	0.00165011
ENSG00000154162	57.8065	-3.04911	0.802255	-3.80068	0.0001443	0.000449568
ENSG00000113361	189.026	-5.82604	0.579446	-10.0545	8.77754e-24	4.54505e-22
ENSG00000113389	215.694	-2.79252	0.713261	-3.91515	9.0349e-05	0.000293866
ENSG00000151388	420.771	-2.33122	0.714205	-3.26408	0.00109821	0.00282526
ENSG00000164175	21.2549	-2.63351	0.634536	-4.15029	3.32049e-05	0.000117793
ENSG00000082196	415.044	-2.72238	0.583279	-4.66736	3.05089e-06	1.32334e-05
ENSG00000039560	856.503	-2.7227	0.43965	-6.19289	5.90721e-10	4.57933e-09
ENSG00000113494	131.379	-2.76767	0.586869	-4.71599	2.40543e-06	1.06131e-05
ENSG00000168671	1.94547	-3.87784	1.2171	-3.18614	0.00144187	0.00362336
ENSG00000164188	42.8377	-2.82355	0.580687	-4.86243	1.1595e-06	5.42013e-06
ENSG00000079215	378.914	-3.60523	0.566248	-6.36687	1.92928e-10	1.60697e-09
ENSG00000164318	156.834	-7.918	0.740655	-10.6905	1.12703e-26	8.70206e-25
ENSG00000113594	1078.2	-7.25904	0.459664	-15.7921	3.52918e-56	8.79773e-53
ENSG00000145623	2352.77	-4.58783	0.555614	-8.25722	1.49108e-16	2.99763e-15
ENSG00000153071	3568.74	-3.92575	0.468561	-8.37829	5.37011e-17	1.12902e-15
ENSG00000171522	360.955	-3.65246	0.415226	-8.79631	1.41383e-18	3.72118e-17
ENSG00000112936	409.662	-8.01311	0.637727	-12.5651	3.2842e-36	8.68323e-34
ENSG00000112964	239.928	-3.86269	0.527746	-7.31922	2.4942e-13	3.1187e-12
ENSG00000198865	34.2704	-3.77988	0.475376	-7.95135	1.84488e-15	3.15311e-14
ENSG00000250722	1327.59	-4.558	0.451241	-10.101	5.46673e-24	2.99042e-22
ENSG00000070193	523.069	-2.66306	0.600054	-4.43804	9.07828e-06	3.602e-05
ENSG00000164588	94.4362	-2.70127	0.57817	-4.6721	2.98134e-06	1.29543e-05
ENSG00000213949	716.384	-3.86434	0.387058	-9.98387	1.79338e-23	8.81533e-22
ENSG00000134363	253.229	-2.37405	0.496255	-4.78393	1.71905e-06	7.75728e-06
ENSG00000169271	6.16138	-3.73642	0.903143	-4.13713	3.51671e-05	0.000124073
ENSG00000134352	7688.34	-2.84578	0.260415	-10.9279	8.48059e-28	7.70762e-26
ENSG00000164181	165.831	-4.9869	0.533959	-9.33948	9.6804e-21	3.31222e-19
ENSG00000186479	93.6205	-4.85001	0.906524	-5.35012	8.7896e-08	4.90184e-07
ENSG00000049192	49.0767	-4.77695	0.779373	-6.12922	8.83097e-10	6.66524e-09
ENSG00000134061	47.0885	-3.44573	0.577117	-5.9706	2.3638e-09	1.66458e-08
ENSG00000152939	49.5889	2.74746	0.738426	3.7207	0.000198671	0.000599793
ENSG00000197822	60.1912	2.93175	0.665017	4.40854	1.0407e-05	4.07819e-05
ENSG00000131711	5586.93	-5.07318	0.484589	-10.469	1.19871e-25	7.9838e-24
ENSG00000178175	49.2805	-4.93285	0.619955	-7.95678	1.7657e-15	3.0386e-14
ENSG00000157111	34.569	-2.20941	0.496489	-4.45006	8.58467e-06	3.42562e-05
ENSG00000251493	20.6958	-7.12065	1.00882	-7.05839	1.68441e-12	1.85095e-11
ENSG00000198780	3602.14	2.96037	0.42084	7.03445	2.00053e-12	2.17232e-11
ENSG00000145703	238.068	-3.69714	0.52157	-7.08848	1.35589e-12	1.51377e-11
ENSG00000164220	451.673	-5.6917	0.727211	-7.82675	5.00628e-15	8.03676e-14
ENSG00000181104	1474.55	-2.28257	0.543196	-4.20212	2.64429e-05	9.5911e-05
ENSG00000145708	7.82118	-4.52905	0.947654	-4.77922	1.75973e-06	7.93059e-06
ENSG00000145685	1023.32	-3.0385	0.425632	-7.1388	9.41494e-13	1.0745e-11
ENSG00000113273	546.096	-2.56515	0.361733	-7.09129	1.32868e-12	1.48434e-11
ENSG00000132840	156.216	-2.10616	0.363709	-5.79078	7.00588e-09	4.63605e-08
ENSG00000113296	12363.3	-2.61467	0.469627	-5.56754	2.58361e-08	1.56488e-07
ENSG00000113319	282.829	-2.0024	0.36308	-5.51504	3.48693e-08	2.07033e-07
ENSG00000172497	6.00341	-2.91196	0.659114	-4.41798	9.96256e-06	3.92076e-05
ENSG00000145681	24.0308	-7.58053	1.02777	-7.37572	1.63453e-13	2.10189e-12
ENSG00000081189	380.987	-5.56045	0.575809	-9.65677	4.60154e-22	1.87609e-20
ENSG00000113369	5598.67	-2.96948	0.319964	-9.28067	1.68422e-20	5.61944e-19
ENSG00000175745	78.2607	-5.486	0.62452	-8.78435	1.57268e-18	4.09601e-17
ENSG00000175471	633.091	-2.40692	0.375725	-6.40607	1.49315e-10	1.26421e-09
ENSG00000178015	3.01708	-3.69227	1.09878	-3.36034	0.000778458	0.00206634
ENSG00000164292	1902.59	-2.97501	0.288394	-10.3158	5.97913e-25	3.68678e-23
ENSG00000118985	4189.71	-2.33101	0.479571	-4.86062	1.1702e-06	5.46427e-06
ENSG00000145721	39.0572	2.23215	0.599151	3.72552	0.00019491	0.000589663
ENSG00000113532	94.8383	-5.56704	0.600365	-9.27275	1.81412e-20	6.00692e-19
ENSG00000205359	14.1946	2.73257	0.584258	4.67699	2.91113e-06	1.26745e-05
ENSG00000145777	14.4199	-2.98585	0.666574	-4.4794	7.48537e-06	3.02641e-05
ENSG00000212122	3.65944	2.92877	0.90354	3.24144	0.00118926	0.0030349
ENSG00000152503	6643.39	2.35141	0.462253	5.08684	3.64078e-07	1.84846e-06
ENSG00000172901	43.347	-3.5075	0.670087	-5.23439	1.65527e-07	8.83315e-07
ENSG00000092421	1142.89	-2.39763	0.370787	-6.46632	1.00417e-10	8.70047e-10
ENSG00000184838	108.565	-3.4188	0.572191	-5.97492	2.30207e-09	1.62373e-08
ENSG00000113083	2600.07	-2.29313	0.347496	-6.59903	4.13868e-11	3.77522e-10
ENSG00000064692	142.432	-3.51505	0.525393	-6.69033	2.22665e-11	2.10482e-10
ENSG00000061455	65.4577	-3.58876	0.477369	-7.51778	5.57134e-14	7.64909e-13
ENSG00000173926	432.938	-2.69349	0.472625	-5.699	1.20512e-08	7.73988e-08
ENSG00000145794	310.287	-2.46782	0.573505	-4.30304	1.68468e-05	6.34118e-05
ENSG00000113396	62.4824	-5.33326	0.676488	-7.88375	3.17712e-15	5.20419e-14
ENSG00000145808	3.85724	-4.3908	1.31759	-3.33245	0.000860857	0.00226575
ENSG00000198108	176.059	-2.65059	0.486654	-5.44657	5.1351e-08	2.97304e-07
ENSG00000131435	994.224	-3.20418	0.423502	-7.56592	3.85127e-14	5.44167e-13
ENSG00000197208	483.996	-2.32638	0.267254	-8.70474	3.18314e-18	7.90125e-17
ENSG00000125347	8304.89	-2.83688	0.342524	-8.28227	1.20851e-16	2.4493e-15
ENSG00000169194	10.6832	-2.08333	0.671451	-3.10273	0.00191741	0.00468546
ENSG00000198944	16.9155	-6.98426	1.16853	-5.97697	2.2732e-09	1.60596e-08
ENSG00000164403	151.678	-2.9794	0.466862	-6.38175	1.75074e-10	1.46736e-09
ENSG00000120708	205921	2.50725	0.370274	6.77133	1.27605e-11	1.25236e-10
ENSG00000069018	16.7553	2.98718	0.57528	5.19258	2.07403e-07	1.0888e-06
ENSG00000146013	37.6416	-6.05712	0.733684	-8.25576	1.50942e-16	3.02752e-15
ENSG00000132563	116.916	-3.34093	0.477095	-7.00266	2.51156e-12	2.69869e-11
ENSG00000170476	30.4066	-3.70062	0.518269	-7.14034	9.31012e-13	1.06393e-11
ENSG00000249751	22.4999	-6.73289	1.0025	-6.71609	1.8666e-11	1.79066e-10
ENSG00000283288	39.32	-5.80734	0.738057	-7.86842	3.59139e-15	5.84606e-14
ENSG00000184584	1154.22	-3.13896	0.363609	-8.63278	5.98792e-18	1.43924e-16
ENSG00000113073	65.0554	2.3426	0.324822	7.21196	5.51518e-13	6.55139e-12
ENSG00000170458	641.073	-3.23227	0.434395	-7.44086	1.00031e-13	1.32741e-12
ENSG00000255408	8.15318	-3.64228	0.780709	-4.66534	3.08103e-06	1.33442e-05
ENSG00000251664	40.4256	2.46534	0.410887	6.00004	1.97272e-09	1.41024e-08
ENSG00000248383	56.1933	2.22927	0.408017	5.46368	4.66373e-08	2.71817e-07
ENSG00000081818	77.1436	-2.13949	0.318674	-6.71373	1.89705e-11	1.81888e-10
ENSG00000113212	84.2042	-2.46922	0.543138	-4.54621	5.46201e-06	2.26988e-05
ENSG00000197479	151.149	-2.11815	0.456736	-4.63758	3.52516e-06	1.51326e-05
ENSG00000120328	77.0516	-2.27933	0.466527	-4.88573	1.03044e-06	4.85846e-06
ENSG00000113248	146.967	-2.2513	0.330418	-6.8135	9.52509e-12	9.55246e-11
ENSG00000081853	274.127	-2.94036	0.394247	-7.45817	8.77325e-14	1.17764e-12
ENSG00000240184	1616.09	-3.29136	0.288908	-11.3924	4.56084e-30	6.0293e-28
ENSG00000156453	4117.16	2.03992	0.430547	4.73798	2.15859e-06	9.60905e-06
ENSG00000145819	2418.57	-4.39008	0.343255	-12.7896	1.87496e-37	5.45301e-35
ENSG00000204928	5.50034	2.22371	0.635678	3.49818	0.00046845	0.00130187
ENSG00000156475	47.6644	-2.67737	0.527857	-5.07215	3.93336e-07	1.98488e-06
ENSG00000169302	261.009	-3.37906	0.493917	-6.84135	7.84513e-12	7.96379e-11
ENSG00000113657	7108.53	-2.95695	0.417369	-7.08473	1.39316e-12	1.54747e-11
ENSG00000176049	17.4604	-5.96789	0.946014	-6.30846	2.81832e-10	2.29811e-09
ENSG00000164265	5.10196	-4.72533	1.21897	-3.87651	0.000105968	0.000340157
ENSG00000133710	483.421	2.48958	0.420522	5.9202	3.21546e-09	2.23367e-08
ENSG00000145879	34.1623	2.44238	0.595789	4.09941	4.14197e-05	0.000143979
ENSG00000173210	887.57	2.08648	0.493642	4.22671	2.37138e-05	8.68164e-05
ENSG00000157510	334.588	-3.65321	0.454045	-8.04591	8.56077e-16	1.53834e-14
ENSG00000155850	7215.3	2.09762	0.490015	4.28072	1.86288e-05	6.96087e-05
ENSG00000182578	783.999	-3.88117	0.506238	-7.66669	1.76494e-14	2.63233e-13
ENSG00000113721	6848.31	-4.62071	0.603256	-7.65962	1.86486e-14	2.76482e-13
ENSG00000113722	6.34664	-2.98045	0.871233	-3.42095	0.00062402	0.00168824
ENSG00000019582	8247.68	-3.09778	0.51546	-6.00973	1.85827e-09	1.33499e-08
ENSG00000171992	2793.76	-4.97101	0.557223	-8.92106	4.61863e-19	1.31691e-17
ENSG00000164591	58.8073	-2.54872	0.529131	-4.8168	1.45879e-06	6.6691e-06
ENSG00000256235	698.084	-3.11939	0.424615	-7.3464	2.03609e-13	2.57836e-12
ENSG00000237693	8.80264	-2.2991	0.744836	-3.08671	0.00202382	0.00491861
ENSG00000197043	1375.34	-4.49773	0.460472	-9.76765	1.55003e-22	6.77895e-21
ENSG00000198624	299.201	-4.46134	0.531788	-8.38933	4.88941e-17	1.03544e-15
ENSG00000186334	15.5161	-2.49277	0.6033	-4.13189	3.59796e-05	0.000126581
ENSG00000155511	24.1135	-2.5681	0.55113	-4.6597	3.16673e-06	1.37018e-05
ENSG00000170624	419.423	-3.14103	0.649976	-4.83254	1.34804e-06	6.21653e-06
ENSG00000113249	10.6717	-3.01782	0.77606	-3.88864	0.000100807	0.000324793
ENSG00000135077	111.964	-2.77327	0.502779	-5.51588	3.47034e-08	2.06118e-07
ENSG00000113263	65.6901	-3.83732	0.625654	-6.13329	8.60784e-10	6.51656e-09
ENSG00000172548	192.06	-3.81365	0.794414	-4.80058	1.58206e-06	7.19681e-06
ENSG00000164330	421.237	-9.80619	0.957751	-10.2388	1.32913e-24	7.88886e-23
ENSG00000170214	15.3616	-4.58659	0.621704	-7.37744	1.61356e-13	2.07645e-12
ENSG00000145861	84.4377	-2.78124	0.50942	-5.45962	4.77156e-08	2.77504e-07
ENSG00000145864	51.9608	-6.91381	0.926919	-7.45891	8.72386e-14	1.17191e-12
ENSG00000184347	2023.34	-3.74631	0.52414	-7.14753	8.83512e-13	1.01363e-11
ENSG00000134516	259.633	-3.9349	0.481853	-8.16618	3.1832e-16	6.084e-15
ENSG00000234511	25.705	-4.65426	0.753666	-6.17549	6.59574e-10	5.10175e-09
ENSG00000043462	275	-4.0101	0.434807	-9.22271	2.89671e-20	9.37803e-19
ENSG00000182132	60.7468	-6.69203	0.998785	-6.70017	2.08176e-11	1.97966e-10
ENSG00000145936	164.897	-5.06328	0.699704	-7.23632	4.61032e-13	5.54446e-12
ENSG00000156427	94.2023	-2.47068	0.387754	-6.37178	1.86849e-10	1.55857e-09
ENSG00000214357	612.728	-2.12677	0.477662	-4.45245	8.48945e-06	3.39383e-05
ENSG00000113739	159.046	-6.00539	1.51669	-3.95954	7.50929e-05	0.000248129
ENSG00000185056	5.11929	-2.51042	0.860037	-2.91897	0.00351188	0.00806876
ENSG00000113749	131.576	-3.29893	0.734146	-4.49355	7.00447e-06	2.84516e-05
ENSG00000145920	170.09	4.26974	0.431919	9.88551	4.81117e-23	2.263e-21
ENSG00000160883	38.2829	-2.601	0.620543	-4.19149	2.77122e-05	0.000100058
ENSG00000131183	58.6808	2.64735	0.597648	4.42962	9.4399e-06	3.73698e-05
ENSG00000113758	827.363	-2.08392	0.242722	-8.58564	9.03318e-18	2.09892e-16
ENSG00000170074	51.7536	-2.8385	0.697706	-4.06832	4.73526e-05	0.00016235
ENSG00000145911	1394.46	2.87196	0.362874	7.91447	2.48302e-15	4.15026e-14
ENSG00000050767	364.399	-3.31492	0.504616	-6.56921	5.05838e-11	4.55698e-10
ENSG00000113262	71.1352	2.44896	0.364815	6.7129	1.9079e-11	1.82828e-10
ENSG00000204659	8.53677	2.1481	0.647902	3.31546	0.00091491	0.00239415
ENSG00000146090	10.58	-5.34056	1.04388	-5.11604	3.12013e-07	1.59901e-06
ENSG00000131459	1073.62	-5.86537	0.684788	-8.56524	1.07853e-17	2.47962e-16
ENSG00000037280	300.027	-8.26226	0.633883	-13.0344	7.8006e-39	2.83584e-36
ENSG00000165810	51.7123	-6.14028	0.823312	-7.45802	8.78291e-14	1.17803e-12
ENSG00000146054	435.261	2.60364	0.281288	9.25612	2.12001e-20	6.95379e-19
ENSG00000137265	150.319	-5.77234	0.624863	-9.23777	2.5168e-20	8.20899e-19
ENSG00000137273	101.075	-5.88214	0.785628	-7.48718	7.03686e-14	9.60073e-13
ENSG00000170542	598.593	-5.1038	0.5819	-8.77093	1.77195e-18	4.58082e-17
ENSG00000137285	208.389	-3.8549	0.482252	-7.99354	1.31119e-15	2.3088e-14
ENSG00000124491	4927.49	-2.10862	0.488111	-4.31997	1.5605e-05	5.90688e-05
ENSG00000112799	14.8812	-2.14135	0.525046	-4.07841	4.53453e-05	0.000156193
ENSG00000153162	164.448	-3.23397	0.406271	-7.96013	1.71864e-15	2.96347e-14
ENSG00000111846	232.944	-2.04138	0.429408	-4.75393	1.99498e-06	8.93542e-06
ENSG00000197977	41.2973	-3.22782	0.635911	-5.07589	3.85686e-07	1.94966e-06
ENSG00000112137	3269.06	2.77828	0.235867	11.779	5.00761e-32	8.48376e-30
ENSG00000180537	21.9538	-6.02218	0.924462	-6.51426	7.30509e-11	6.45111e-10
ENSG00000112149	717.93	-3.22091	0.39386	-8.17779	2.89105e-16	5.56217e-15
ENSG00000137198	207.703	-2.18647	0.35545	-6.15127	7.68649e-10	5.88286e-09
ENSG00000112183	71.3594	-4.09755	0.43291	-9.46513	2.93189e-21	1.08393e-19
ENSG00000172201	1413.54	-5.11191	0.313228	-16.3201	7.10132e-60	3.09795e-56
ENSG00000112273	2.10171	3.46064	1.11781	3.0959	0.00196215	0.00478339
ENSG00000111913	584.091	-3.09119	0.538449	-5.74091	9.41689e-09	6.11782e-08
ENSG00000187475	8.3402	-2.95037	0.965703	-3.05515	0.00224945	0.00540971
ENSG00000282988	27.2964	-2.34903	0.54416	-4.31679	1.58312e-05	5.98213e-05
ENSG00000196866	7.3142	-2.68388	0.850294	-3.15641	0.00159722	0.0039754
ENSG00000112812	169.287	2.70067	0.382793	7.05515	1.72412e-12	1.88745e-11
ENSG00000275126	71.1714	2.06902	0.402509	5.1403	2.74298e-07	1.41487e-06
ENSG00000196812	67.2433	2.05838	0.237191	8.67814	4.02286e-18	9.83178e-17
ENSG00000232040	5.43183	3.3524	0.856342	3.91479	9.04833e-05	0.000294248
ENSG00000204592	133.201	-2.45713	0.294543	-8.3422	7.2924e-17	1.51852e-15
ENSG00000137331	88.877	-3.98795	0.579767	-6.87855	6.04661e-12	6.22497e-11
ENSG00000261272	18.052	5.2591	1.23169	4.26982	1.95629e-05	7.27718e-05
ENSG00000204540	7.58772	2.37737	0.784026	3.03225	0.00242735	0.00580475
ENSG00000204389	30.3913	-5.64633	1.68612	-3.34872	0.000811869	0.00214588
ENSG00000243649	9.74237	-2.4288	0.848079	-2.86388	0.00418487	0.00944953
ENSG00000244731	34.9972	-3.2354	0.708127	-4.56895	4.90179e-06	2.05574e-05
ENSG00000168477	18.752	-2.26381	0.445097	-5.08611	3.65487e-07	1.85454e-06
ENSG00000213654	3.94468	-4.63477	1.13365	-4.08837	4.34411e-05	0.000150287
ENSG00000204301	5.70052	-3.25248	1.11861	-2.90761	0.00364197	0.008326
ENSG00000204257	25.9757	-6.33531	1.07211	-5.90922	3.43722e-09	2.37825e-08
ENSG00000161896	76.8098	-4.52615	0.781317	-5.79298	6.91495e-09	4.57935e-08
ENSG00000124507	24.8943	-3.26341	0.716571	-4.55419	5.25868e-06	2.19426e-05
ENSG00000124664	8.65093	-2.89008	0.804549	-3.59217	0.000327937	0.000942596
ENSG00000096060	2860.57	-2.28441	0.522573	-4.37147	1.23411e-05	4.7623e-05
ENSG00000156711	4022.7	2.02676	0.211834	9.56765	1.09365e-21	4.23153e-20
ENSG00000180316	12.2433	-2.56676	0.771955	-3.32501	0.000884149	0.00232076
ENSG00000179165	12.0064	-2.73847	0.653984	-4.18736	2.82213e-05	0.00010179
ENSG00000255587	161.821	-3.01309	0.425947	-7.07388	1.50666e-12	1.664e-11
ENSG00000124772	165.597	-3.36179	0.356116	-9.44017	3.72162e-21	1.35579e-19
ENSG00000164530	152.888	-4.16833	0.429425	-9.70676	2.82173e-22	1.1808e-20
ENSG00000164626	187.201	-4.71922	0.550831	-8.56746	1.05794e-17	2.4355e-16
ENSG00000146122	853.183	-2.24489	0.330296	-6.79658	1.07129e-11	1.0664e-10
ENSG00000095970	24.9687	-2.81151	0.599151	-4.69248	2.69909e-06	1.18132e-05
ENSG00000188112	25022.3	2.8482	0.448765	6.34676	2.19901e-10	1.81432e-09
ENSG00000146216	4.52601	-2.15909	0.739509	-2.91963	0.00350452	0.00805398
ENSG00000137204	11.7629	2.03816	0.71644	2.84484	0.00444332	0.00996735
ENSG00000112715	5863.95	-3.84857	0.501522	-7.67379	1.66985e-14	2.50335e-13
ENSG00000112759	663.092	-5.65855	0.383898	-14.7397	3.58114e-49	4.80699e-46
ENSG00000146232	766.13	-3.4235	0.315001	-10.8682	1.63395e-27	1.42562e-25
ENSG00000178233	28.3929	-5.58759	0.719192	-7.76926	7.89441e-15	1.24106e-13
ENSG00000124813	650.449	-3.50417	0.395065	-8.86985	7.32431e-19	2.0191e-17
ENSG00000112782	55.8145	-6.69448	0.746299	-8.97023	2.95891e-19	8.64874e-18
ENSG00000001561	112.669	-3.42179	0.457066	-7.48644	7.07671e-14	9.64755e-13
ENSG00000112796	336.726	-2.95475	0.593607	-4.97761	6.43733e-07	3.1439e-06
ENSG00000172348	1136.54	-4.97679	0.47129	-10.5599	4.57043e-26	3.16484e-24
ENSG00000146070	15.4834	-5.5376	0.940394	-5.88859	3.89499e-09	2.66854e-08
ENSG00000069122	419.701	-8.06188	0.593157	-13.5915	4.49989e-42	2.1812e-39
ENSG00000153292	2371.58	4.10753	0.687307	5.97626	2.28314e-09	1.61233e-08
ENSG00000164393	122.298	4.25058	0.56831	7.47934	7.46991e-14	1.01519e-12
ENSG00000153294	1201.64	3.00291	0.567833	5.28838	1.23408e-07	6.71908e-07
ENSG00000197261	21.4247	-7.04146	1.0823	-6.50603	7.71641e-11	6.80401e-10
ENSG00000008196	2297.47	-3.28735	0.673127	-4.8837	1.04111e-06	4.9048e-06
ENSG00000170927	481.203	-4.86511	0.610415	-7.97017	1.58453e-15	2.75124e-14
ENSG00000170915	154.501	-2.10958	0.404937	-5.20966	1.89186e-07	9.9918e-07
ENSG00000174156	10.954	2.95424	0.663419	4.45305	8.46602e-06	3.38602e-05
ENSG00000137270	11.2043	-4.94866	1.40194	-3.52988	0.000415756	0.00116864
ENSG00000012660	1843.09	-4.12839	0.472233	-8.74226	2.28503e-18	5.8125e-17
ENSG00000124743	195.176	2.12727	0.434683	4.89384	9.88854e-07	4.68263e-06
ENSG00000146151	103.487	-3.04794	0.533491	-5.71319	1.10878e-08	7.14745e-08
ENSG00000112232	18.4833	-5.72264	0.988323	-5.79025	7.02815e-09	4.64902e-08
ENSG00000135298	130.04	-6.04051	0.420386	-14.369	8.10336e-47	8.31786e-44
ENSG00000082293	61.209	-6.87906	0.717174	-9.59191	8.64701e-22	3.37562e-20
ENSG00000185760	121.431	-4.08521	0.581724	-7.02259	2.17791e-12	2.35468e-11
ENSG00000164430	114.427	-3.03134	0.524619	-5.77817	7.55161e-09	4.97266e-08
ENSG00000111799	67460.8	-2.74968	0.448449	-6.13153	8.70362e-10	6.58336e-09
ENSG00000135312	5.85382	-2.56248	0.700887	-3.65606	0.000256125	0.000755983
ENSG00000269964	3.51235	-3.3747	1.03972	-3.24577	0.00117131	0.00299391
ENSG00000112773	3819.25	-2.30479	0.306633	-7.51645	5.62856e-14	7.72157e-13
ENSG00000065609	42.39	-7.70282	1.04996	-7.3363	2.19581e-13	2.76857e-12
ENSG00000135324	30.1196	-3.34499	0.628864	-5.31911	1.04278e-07	5.75109e-07
ENSG00000112837	188.364	-8.28618	0.674474	-12.2854	1.08531e-34	2.52515e-32
ENSG00000203872	133.109	2.29478	0.363468	6.31356	2.72696e-10	2.22883e-09
ENSG00000154548	164.246	-2.55547	0.686321	-3.72343	0.000196532	0.000594055
ENSG00000146281	540.533	-2.32128	0.275273	-8.43265	3.37928e-17	7.33438e-16
ENSG00000146276	10.9926	-2.81021	0.661501	-4.24823	2.15462e-05	7.95729e-05
ENSG00000111886	73.5873	-2.96862	0.722221	-4.1104	3.94968e-05	0.000137789
ENSG00000025039	345.129	-4.33346	0.214841	-20.1706	1.77536e-90	3.098e-86
ENSG00000112182	237.762	-3.89181	0.389269	-9.99773	1.55923e-23	7.7739e-22
ENSG00000172461	6.40828	2.44927	0.631827	3.87649	0.000105974	0.000340157
ENSG00000057657	512.572	-3.48405	0.63915	-5.45108	5.00652e-08	2.90535e-07
ENSG00000112297	26318.6	2.37828	0.334712	7.10545	1.19929e-12	1.3441e-11
ENSG00000272398	775.808	2.49152	0.72224	3.44971	0.000561184	0.0015361
ENSG00000112320	439.509	-4.40637	0.456971	-9.64256	5.28515e-22	2.12739e-20
ENSG00000118689	5425.85	-2.34636	0.241291	-9.72418	2.37813e-22	1.00969e-20
ENSG00000004809	11.5257	-4.92092	1.15204	-4.2715	1.94166e-05	7.23048e-05
ENSG00000010810	1183.31	-4.18094	0.350468	-11.9296	8.29924e-33	1.49301e-30
ENSG00000203778	216.53	-2.20864	0.346534	-6.37352	1.84739e-10	1.54244e-09
ENSG00000112769	2256.96	-5.11109	0.535857	-9.53815	1.45398e-21	5.56402e-20
ENSG00000111816	887.324	2.58083	0.337952	7.63667	2.22904e-14	3.26315e-13
ENSG00000188820	8.54194	-3.38191	0.875437	-3.86311	0.000111951	0.000357662
ENSG00000173626	2.21404	-3.82122	1.2977	-2.94461	0.00323362	0.00750553
ENSG00000178033	167.23	-3.50896	0.518537	-6.76703	1.31455e-11	1.28653e-10
ENSG00000146373	953.271	-2.14338	0.334669	-6.40448	1.5088e-10	1.27684e-09
ENSG00000135547	70.5088	-3.70295	0.540626	-6.84938	7.41698e-12	7.55995e-11
ENSG00000111912	2547.42	-2.20936	0.586571	-3.76657	0.000165504	0.00050819
ENSG00000146374	48.5574	-4.8781	0.765153	-6.37532	1.82576e-10	1.52804e-09
ENSG00000152894	108.645	-2.89464	0.535572	-5.40477	6.48928e-08	3.69817e-07
ENSG00000196569	2022.45	-3.7246	0.417906	-8.91253	4.988e-19	1.41529e-17
ENSG00000256162	10.2938	-4.02117	0.681327	-5.90197	3.59197e-09	2.47355e-08
ENSG00000079819	3069.05	-4.23494	0.362027	-11.6979	1.30691e-31	2.09225e-29
ENSG00000154269	30.1088	-3.54635	0.590652	-6.00413	1.92365e-09	1.37912e-08
ENSG00000197594	2816.71	-4.19734	0.481186	-8.7229	2.71156e-18	6.80816e-17
ENSG00000118523	5438.74	-5.22284	0.756997	-6.89942	5.22151e-12	5.40744e-11
ENSG00000112299	12.9046	-3.3099	0.827089	-4.00186	6.28467e-05	0.000210899
ENSG00000112303	22.0361	-5.01757	1.02692	-4.88605	1.02881e-06	4.85341e-06
ENSG00000112319	100.025	-8.74774	0.991859	-8.81954	1.14929e-18	3.07121e-17
ENSG00000171408	314.104	-2.59746	0.326766	-7.94898	1.8806e-15	3.20787e-14
ENSG00000016402	2063.34	3.60161	0.368652	9.76967	1.51947e-22	6.66199e-21
ENSG00000262543	2.11141	-3.77209	1.09005	-3.46046	0.000539245	0.00148046
ENSG00000164440	18.8101	-3.99013	0.737939	-5.40713	6.4044e-08	3.65364e-07
ENSG00000164442	2096.81	-2.13594	0.352888	-6.05273	1.42415e-09	1.04374e-08
ENSG00000118495	573.674	-4.50384	0.509556	-8.83876	9.67909e-19	2.61455e-17
ENSG00000135604	422.722	-2.18519	0.56903	-3.8402	0.000122936	0.00038891
ENSG00000118508	220.406	-2.59945	0.307263	-8.46001	2.67348e-17	5.88301e-16
ENSG00000203727	151.977	-4.59149	0.519348	-8.84087	9.49769e-19	2.56953e-17
ENSG00000111962	721.657	-3.58177	0.260053	-13.7733	3.6917e-43	2.14734e-40
ENSG00000178199	54.4756	-2.24535	0.414846	-5.4125	6.21525e-08	3.55012e-07
ENSG00000164520	593.342	3.43021	0.424401	8.08249	6.34555e-16	1.16191e-14
ENSG00000203722	672.458	2.45932	0.435759	5.64376	1.66374e-08	1.04734e-07
ENSG00000131015	473.439	2.32944	0.542573	4.29331	1.76027e-05	6.60576e-05
ENSG00000155918	229.718	3.85601	0.634525	6.077	1.22452e-09	9.09643e-09
ENSG00000009765	15.9841	4.43317	0.915144	4.84423	1.27104e-06	5.89886e-06
ENSG00000131016	2443.99	-4.02334	0.529214	-7.60249	2.90488e-14	4.17546e-13
ENSG00000120262	66.6482	-4.95299	0.570341	-8.68426	3.81213e-18	9.39572e-17
ENSG00000091831	260.061	-2.00878	0.429496	-4.67706	2.91013e-06	1.26732e-05
ENSG00000171217	49.0127	2.22629	0.266085	8.36684	5.91832e-17	1.23979e-15
ENSG00000164691	82.1255	-2.46831	0.402146	-6.13785	8.36467e-10	6.35453e-09
ENSG00000130368	15.2083	-6.127	1.0566	-5.79877	6.6802e-09	4.4392e-08
ENSG00000146477	133.952	-3.65414	0.451804	-8.08789	6.07063e-16	1.11625e-14
ENSG00000198670	1754.38	3.53782	0.471676	7.50052	6.35634e-14	8.68583e-13
ENSG00000122194	87.0759	3.15177	0.737521	4.27346	1.92462e-05	7.17159e-05
ENSG00000112541	359.556	-7.72231	1.28056	-6.03043	1.63526e-09	1.18699e-08
ENSG00000112494	266.641	4.71269	0.581126	8.10959	5.07898e-16	9.47895e-15
ENSG00000112562	601.026	-6.99719	0.561858	-12.4537	1.33567e-35	3.37789e-33
ENSG00000186340	3316.72	-3.09051	0.643677	-4.80134	1.57606e-06	7.17513e-06
ENSG00000105963	318.251	2.29468	0.339733	6.75437	1.43456e-11	1.39772e-10
ENSG00000178381	647.084	-2.20858	0.534952	-4.12855	3.65053e-05	0.000128302
ENSG00000164855	3293.63	3.41262	0.430069	7.93506	2.10397e-15	3.55415e-14
ENSG00000225968	30.0684	-4.389	0.608105	-7.21751	5.29481e-13	6.29818e-12
ENSG00000146555	279.576	-2.32615	0.554312	-4.19646	2.71115e-05	9.80229e-05
ENSG00000157927	223.211	-3.40501	0.428224	-7.95147	1.84316e-15	3.15311e-14
ENSG00000218823	17.0805	-4.31419	0.782317	-5.51463	3.49511e-08	2.07377e-07
ENSG00000236609	147.701	-3.57239	0.395097	-9.04181	1.54104e-19	4.64443e-18
ENSG00000215018	608.013	2.0235	0.285573	7.08574	1.38304e-12	1.54015e-11
ENSG00000005108	286.116	-7.45954	0.624893	-11.9373	7.56257e-33	1.37465e-30
ENSG00000006747	3868.3	3.3055	0.545003	6.0651	1.31875e-09	9.75919e-09
ENSG00000122644	821.68	-2.92244	0.535571	-5.45668	4.85117e-08	2.81894e-07
ENSG00000136267	853.42	2.96378	0.345199	8.58572	9.02683e-18	2.09892e-16
ENSG00000187546	21.9332	-2.77657	0.524587	-5.29288	1.20404e-07	6.57401e-07
ENSG00000106511	95.0901	-6.60389	0.765125	-8.63112	6.07551e-18	1.45829e-16
ENSG00000106541	1296.27	3.0811	0.604346	5.09823	3.42836e-07	1.74926e-06
ENSG00000048052	558.933	-3.35423	0.439271	-7.63591	2.24239e-14	3.27528e-13
ENSG00000122691	1177.12	-3.30242	0.451737	-7.31048	2.66199e-13	3.31561e-12
ENSG00000173452	3.92638	-3.61404	1.23856	-2.91794	0.00352353	0.00809021
ENSG00000183742	1232.49	3.88025	0.755352	5.13701	2.79147e-07	1.43946e-06
ENSG00000105889	9.80487	-4.42724	0.950824	-4.65622	3.22072e-06	1.39216e-05
ENSG00000136244	3525.41	-11.1614	1.36426	-8.18124	2.80942e-16	5.42906e-15
ENSG00000122591	2415.18	-2.63064	0.308132	-8.53739	1.37289e-17	3.12754e-16
ENSG00000136235	7274.27	-2.29086	0.372575	-6.14873	7.8105e-10	5.9673e-09
ENSG00000146592	695.275	-5.88523	0.586651	-10.0319	1.10358e-23	5.64733e-22
ENSG00000255690	148.141	-2.35996	0.597061	-3.95263	7.72974e-05	0.000254546
ENSG00000176532	186.185	3.05952	0.422854	7.23541	4.6413e-13	5.57787e-12
ENSG00000122574	37.102	-2.18438	0.440842	-4.95502	7.23238e-07	3.50277e-06
ENSG00000241644	362.793	-3.60032	0.561246	-6.41487	1.40939e-10	1.19737e-09
ENSG00000240583	9044.46	-2.65316	0.480553	-5.52107	3.36942e-08	2.0067e-07
ENSG00000106128	24.2889	-3.95021	0.971086	-4.06783	4.74538e-05	0.000162654
ENSG00000078549	205.231	-8.81657	1.5638	-5.63792	1.72116e-08	1.08037e-07
ENSG00000180347	12.3437	-5.35065	0.985438	-5.42972	5.64425e-08	3.2495e-07
ENSG00000106341	7.71794	-4.73419	1.0771	-4.3953	1.10618e-05	4.31223e-05
ENSG00000154678	545.368	-4.52918	0.450052	-10.0637	7.99554e-24	4.16484e-22
ENSG00000164619	1461	-4.67379	0.441721	-10.5809	3.65563e-26	2.57221e-24
ENSG00000173852	573.301	-2.62885	0.273967	-9.59549	8.3523e-22	3.26788e-20
ENSG00000122547	254.359	-3.21983	0.430812	-7.47387	7.78686e-14	1.05579e-12
ENSG00000136250	73.1195	-3.90184	0.534072	-7.30582	2.7558e-13	3.42268e-12
ENSG00000155849	471.329	-5.57302	0.503661	-11.065	1.85409e-28	1.90317e-26
ENSG00000187037	10.0617	-2.986	0.801907	-3.72362	0.000196389	0.00059383
ENSG00000086289	106.836	-5.27243	0.697739	-7.55644	4.14247e-14	5.80145e-13
ENSG00000106483	158.055	-8.29738	0.813507	-10.1995	1.99273e-24	1.16298e-22
ENSG00000078053	63.7165	-2.31229	0.564639	-4.09516	4.21873e-05	0.000146327
ENSG00000106536	50.6908	-5.72773	1.02263	-5.60096	2.13173e-08	1.31584e-07
ENSG00000002746	99.8252	-2.57883	0.597383	-4.31688	1.58248e-05	5.98213e-05
ENSG00000062582	105.091	-2.40462	0.359987	-6.67976	2.39328e-11	2.24893e-10
ENSG00000078967	1661.85	2.15421	0.402115	5.35721	8.45181e-08	4.72554e-07
ENSG00000106624	16077.3	-4.25056	0.600307	-7.08065	1.43475e-12	1.58961e-11
ENSG00000106633	33.9771	-3.14876	0.398952	-7.89256	2.96045e-15	4.88741e-14
ENSG00000015520	38.8462	-3.4517	0.715501	-4.82418	1.40581e-06	6.44545e-06
ENSG00000136286	212.718	-3.13421	0.411974	-7.6078	2.78796e-14	4.02398e-13
ENSG00000122679	130.883	-9.47857	1.07344	-8.83008	1.04602e-18	2.80383e-17
ENSG00000164742	129.561	-2.04721	0.482662	-4.2415	2.22028e-05	8.17681e-05
ENSG00000146674	1834.72	-4.45684	0.599447	-7.43492	1.0463e-13	1.38738e-12
ENSG00000218305	12.5556	-2.12535	0.48993	-4.33807	1.43737e-05	5.47765e-05
ENSG00000188730	49.6374	3.36513	0.551031	6.10698	1.01535e-09	7.62061e-09
ENSG00000042813	12.1161	3.02884	0.651878	4.64633	3.37893e-06	1.4555e-05
ENSG00000185811	122.602	-2.84209	0.512719	-5.54319	2.97018e-08	1.78231e-07
ENSG00000132437	4.22708	2.53302	0.849785	2.98078	0.00287512	0.00675066
ENSG00000106070	957.197	-3.10954	0.315899	-9.84347	7.31437e-23	3.34125e-21
ENSG00000169902	926.401	-3.22955	0.358211	-9.01577	1.95495e-19	5.84141e-18
ENSG00000188763	16.4984	-4.78494	0.797729	-5.99821	1.9951e-09	1.4239e-08
ENSG00000009950	144.655	-4.12446	0.4933	-8.36095	6.22142e-17	1.30172e-15
ENSG00000106077	1424.29	2.20381	0.485784	4.5366	5.71685e-06	2.3662e-05
ENSG00000165215	115.04	3.70001	0.594862	6.21995	4.97325e-10	3.89687e-09
ENSG00000165171	170.018	2.26042	0.456942	4.94684	7.54267e-07	3.64496e-06
ENSG00000175877	2.86536	2.85707	0.973182	2.9358	0.0033269	0.00769544
ENSG00000158517	24.8062	-2.42379	0.484251	-5.00524	5.57938e-07	2.75418e-06
ENSG00000127951	453.038	-3.52926	0.356756	-9.89263	4.48102e-23	2.11907e-21
ENSG00000187391	832.021	-4.42641	0.420055	-10.5377	5.78911e-26	3.94609e-24
ENSG00000135218	641.59	2.25149	0.490062	4.5943	4.34196e-06	1.83411e-05
ENSG00000153956	607.6	-3.86852	0.387814	-9.9752	1.95705e-23	9.59287e-22
ENSG00000186472	2214.15	2.10664	0.40225	5.23713	1.63094e-07	8.71669e-07
ENSG00000170381	407.079	-2.86188	0.528508	-5.41501	6.12849e-08	3.5086e-07
ENSG00000075213	541.2	-3.36979	0.505944	-6.6604	2.73091e-11	2.54021e-10
ENSG00000153993	161.627	-5.45563	0.541833	-10.0688	7.5866e-24	3.98753e-22
ENSG00000198822	35.4093	-3.54233	0.820589	-4.31681	1.58303e-05	5.98213e-05
ENSG00000085563	219.789	-6.9514	0.631017	-11.0162	3.19296e-28	3.11269e-26
ENSG00000105784	44.8854	-2.73199	0.615505	-4.43861	9.05432e-06	3.59331e-05
ENSG00000008277	121.613	-3.01179	0.246789	-12.2039	2.96332e-34	6.71557e-32
ENSG00000127954	7878.68	-2.72379	0.620584	-4.38908	1.13833e-05	4.41525e-05
ENSG00000164647	38.6993	-5.14955	1.41165	-3.6479	0.000264388	0.000777612
ENSG00000105792	197.059	-2.93844	0.469161	-6.26318	3.77202e-10	3.02073e-09
ENSG00000283267	14.9268	-3.25455	0.758624	-4.29007	1.78616e-05	6.69283e-05
ENSG00000058091	272.618	-3.52894	0.283626	-12.4422	1.54186e-35	3.84364e-33
ENSG00000157240	1614.84	-2.5762	0.356606	-7.22421	5.04013e-13	6.01575e-12
ENSG00000188175	4.62097	3.05028	0.937116	3.25497	0.00113405	0.00290932
ENSG00000127928	24.7342	4.40231	0.514262	8.56044	1.12434e-17	2.58155e-16
ENSG00000105825	86.1488	-4.40579	0.759107	-5.80392	6.47825e-09	4.31636e-08
ENSG00000127920	270.745	-3.6468	0.437189	-8.34147	7.33711e-17	1.52601e-15
ENSG00000164692	26170.1	-2.70038	0.727011	-3.71436	0.000203718	0.000613978
ENSG00000127990	356.589	-3.56707	0.298469	-11.9512	6.39935e-33	1.17546e-30
ENSG00000242265	171.006	-7.49484	0.789777	-9.48982	2.31432e-21	8.70364e-20
ENSG00000158528	33.9934	-6.66646	0.875395	-7.61537	2.62938e-14	3.81086e-13
ENSG00000105852	27.6781	-4.96464	0.726352	-6.83504	8.19827e-12	8.30295e-11
ENSG00000004799	801.03	-5.76065	0.562424	-10.2425	1.27832e-24	7.6655e-23
ENSG00000158560	234.191	-6.04767	0.479789	-12.6049	1.98537e-36	5.32995e-34
ENSG00000105880	26.0905	-5.40734	0.781992	-6.91483	4.6841e-12	4.87986e-11
ENSG00000006128	111.122	-5.65779	0.707256	-7.99963	1.24794e-15	2.2041e-14
ENSG00000106236	88.6401	-6.87343	0.85015	-8.08496	6.21821e-16	1.14099e-14
ENSG00000166448	28.6689	-5.07067	1.11992	-4.52772	5.9623e-06	2.45963e-05
ENSG00000185467	14.4287	-3.67086	0.607009	-6.04746	1.47147e-09	1.07571e-08
ENSG00000160862	19.5829	-2.08736	0.532593	-3.91923	8.88305e-05	0.000289304
ENSG00000166924	52.2522	-2.34841	0.3412	-6.88281	5.86851e-12	6.05591e-11
ENSG00000106333	2445.04	-3.62492	0.447826	-8.09448	5.75071e-16	1.06303e-14
ENSG00000146839	16.0286	-3.33833	0.733115	-4.55362	5.27311e-06	2.19923e-05
ENSG00000087085	220.369	-4.11838	0.421454	-9.77184	1.48723e-22	6.53709e-21
ENSG00000169894	17.0622	-4.24006	1.05866	-4.00513	6.19837e-05	0.000208283
ENSG00000205277	21.6314	2.46143	0.539291	4.56419	5.0142e-06	2.09877e-05
ENSG00000160991	507.145	-2.13689	0.330225	-6.47101	9.73489e-11	8.46829e-10
ENSG00000170667	257.406	-2.29599	0.522384	-4.39522	1.1066e-05	4.31223e-05
ENSG00000170615	204.149	2.99576	0.605922	4.94414	7.64824e-07	3.69452e-06
ENSG00000128536	54.6365	-3.28733	0.426453	-7.70854	1.27262e-14	1.93612e-13
ENSG00000105835	16149.3	-2.08299	0.638346	-3.2631	0.001102	0.00283417
ENSG00000253276	1929.42	-5.19745	0.676714	-7.68043	1.58561e-14	2.38525e-13
ENSG00000105851	109.493	-3.28464	0.541276	-6.06832	1.29251e-09	9.57657e-09
ENSG00000005249	122.581	-3.03854	0.501447	-6.05955	1.36506e-09	1.00678e-08
ENSG00000091137	595.448	-4.13517	0.606363	-6.81963	9.12747e-12	9.17479e-11
ENSG00000091129	91.6252	-3.16818	0.549029	-5.77053	7.90246e-09	5.1939e-08
ENSG00000128512	874.945	-3.19964	0.37055	-8.63484	5.88109e-18	1.41552e-16
ENSG00000006652	1787.63	-2.83355	0.462245	-6.12998	8.78884e-10	6.63919e-09
ENSG00000181016	141.415	-2.44941	0.726368	-3.37214	0.000745878	0.00198711
ENSG00000105967	42.136	-4.09739	0.783716	-5.22815	1.71216e-07	9.10059e-07
ENSG00000001626	622.032	2.68009	0.477295	5.61517	1.96366e-08	1.21813e-07
ENSG00000184408	20.3845	-3.74391	0.969972	-3.85982	0.000113473	0.000362125
ENSG00000106034	991.172	-4.22351	0.446925	-9.45015	3.38349e-21	1.24299e-19
ENSG00000002745	139.343	-4.48302	0.616079	-7.2767	3.42095e-13	4.19211e-12
ENSG00000106278	446.156	-3.33345	0.549748	-6.06359	1.33112e-09	9.84242e-09
ENSG00000008311	1019.41	-3.43895	0.353452	-9.72961	2.25459e-22	9.59574e-21
ENSG00000146809	39.959	-2.03241	0.61548	-3.30216	0.000959439	0.00249958
ENSG00000170807	92.3562	-2.49983	0.439875	-5.68305	1.32313e-08	8.45118e-08
ENSG00000106302	4.4248	3.04398	0.965	3.15439	0.00160836	0.00399913
ENSG00000179603	24.4972	-2.81174	0.666946	-4.21585	2.48842e-05	9.06911e-05
ENSG00000174697	24.1232	-2.87625	0.900392	-3.19444	0.00140102	0.0035314
ENSG00000128596	70.6426	-2.26618	0.318831	-7.10778	1.1792e-12	1.32414e-11
ENSG00000128591	1437.92	-4.44595	0.503286	-8.83384	1.01139e-18	2.71939e-17
ENSG00000135253	814.942	2.54708	0.21974	11.5914	4.55791e-31	6.68366e-29
ENSG00000128602	294.648	-4.4908	0.390103	-11.5118	1.15022e-30	1.6057e-28
ENSG00000128510	145.982	-3.67431	0.826338	-4.4465	8.72804e-06	3.47647e-05
ENSG00000106484	607.483	-2.7338	0.409388	-6.67777	2.42599e-11	2.276e-10
ENSG00000128567	1356.94	-3.56116	0.36573	-9.73715	2.09341e-22	9.04206e-21
ENSG00000198074	481.061	-3.51689	0.800156	-4.39525	1.10644e-05	4.31223e-05
ENSG00000227471	146.847	-6.52781	0.83575	-7.81072	5.68621e-15	9.05332e-14
ENSG00000122786	3574.11	-2.80502	0.400866	-6.9974	2.60765e-12	2.79334e-11
ENSG00000146857	7.49605	2.1782	0.685753	3.17636	0.00149136	0.00373483
ENSG00000189320	366.688	-5.20874	0.489562	-10.6396	1.94983e-26	1.4296e-24
ENSG00000105894	491.646	-6.30335	0.527098	-11.9586	5.85435e-33	1.08679e-30
ENSG00000157680	289.052	-2.29437	0.44988	-5.09996	3.39724e-07	1.7344e-06
ENSG00000122787	5.6522	-5.08758	1.21631	-4.18281	2.87928e-05	0.000103616
ENSG00000059377	123.458	-2.81269	0.422108	-6.66343	2.67503e-11	2.49488e-10
ENSG00000146955	175.628	3.84777	0.323491	11.8945	1.26383e-32	2.22766e-30
ENSG00000146966	220.435	-3.23591	0.398031	-8.1298	4.3e-16	8.09439e-15
ENSG00000127362	60.9162	2.09006	0.389663	5.36377	8.15004e-08	4.56559e-07
ENSG00000165076	23.4639	2.95642	0.55589	5.31835	1.0471e-07	5.77311e-07
ENSG00000188037	26.0014	2.54829	0.475737	5.3565	8.48494e-08	4.74255e-07
ENSG00000170379	625.159	2.12955	0.296793	7.1752	7.22012e-13	8.42186e-12
ENSG00000106410	22.8296	3.12212	0.597889	5.2219	1.77093e-07	9.39292e-07
ENSG00000174469	71.7559	3.39561	0.564659	6.01357	1.81482e-09	1.30646e-08
ENSG00000106538	250.66	-6.93433	0.642968	-10.7849	4.05769e-27	3.32426e-25
ENSG00000171115	148.644	-5.51191	0.500106	-11.0215	3.01067e-28	2.97758e-26
ENSG00000179144	33.4176	-4.38388	0.562221	-7.79744	6.3178e-15	1.00315e-13
ENSG00000133574	78.5699	-4.51993	0.594911	-7.59767	3.01515e-14	4.32328e-13
ENSG00000133561	207.181	-5.56747	0.541909	-10.2738	9.24806e-25	5.64261e-23
ENSG00000106560	31.5247	-3.52865	0.536744	-6.57418	4.89236e-11	4.42111e-10
ENSG00000213203	40.2458	-4.57639	0.536651	-8.52768	1.49309e-17	3.39251e-16
ENSG00000196329	44.8005	-4.5966	0.673371	-6.82624	8.7168e-12	8.78222e-11
ENSG00000106565	240.611	-5.57348	0.626157	-8.90109	5.53015e-19	1.55396e-17
ENSG00000002933	182.739	-5.63729	0.77834	-7.24271	4.39816e-13	5.31127e-12
ENSG00000002726	87.7691	5.67442	0.651377	8.71141	3.00119e-18	7.46023e-17
ENSG00000055118	13.0729	-2.16048	0.598411	-3.61037	0.000305766	0.000884406
ENSG00000164867	317.75	-6.95415	0.660053	-10.5357	5.91181e-26	4.01405e-24
ENSG00000278685	26.2451	-5.51408	1.0017	-5.50471	3.69771e-08	2.18359e-07
ENSG00000082014	309.992	-2.08468	0.319598	-6.52282	6.89997e-11	6.11811e-10
ENSG00000187260	296.246	-3.45765	0.42069	-8.21902	2.05181e-16	4.05024e-15
ENSG00000127377	31.6881	-4.9263	0.726057	-6.785	1.16085e-11	1.1477e-10
ENSG00000164778	15.1544	-2.58092	0.709689	-3.63669	0.000276168	0.000807494
ENSG00000164690	4.81902	-4.65953	1.23933	-3.75973	0.000170098	0.00052092
ENSG00000130675	3.35533	2.4157	0.815942	2.96062	0.00307017	0.00716045
ENSG00000198010	35.093	3.14397	0.457435	6.87304	6.28465e-12	6.4548e-11
ENSG00000147324	533.945	-3.88937	0.450177	-8.63965	5.63869e-18	1.36093e-16
ENSG00000173281	406.994	-4.52665	0.352811	-12.8302	1.11011e-37	3.33991e-35
ENSG00000171056	241.592	-2.68833	0.482088	-5.57644	2.4549e-08	1.49731e-07
ENSG00000154319	41.1887	-4.30514	0.603687	-7.1314	9.93518e-13	1.13018e-11
ENSG00000164741	2007.88	-5.42935	0.482033	-11.2634	1.98837e-29	2.37651e-27
ENSG00000038945	271.678	-5.69936	0.741453	-7.68674	1.50933e-14	2.27639e-13
ENSG00000155970	116.098	-4.58592	0.468348	-9.79169	1.22232e-22	5.39986e-21
ENSG00000104219	131.295	-2.39361	0.361073	-6.62914	3.37646e-11	3.10592e-10
ENSG00000104213	795.88	-3.66456	0.465181	-7.87772	3.33412e-15	5.43234e-14
ENSG00000104760	15.1178	-5.73701	1.28631	-4.46003	8.19469e-06	3.28957e-05
ENSG00000104611	1558.87	2.74014	0.210054	13.045	6.78983e-39	2.57571e-36
ENSG00000147408	419.241	-2.49465	0.390582	-6.38702	1.69151e-10	1.41976e-09
ENSG00000175445	146.277	-7.72633	0.687366	-11.2405	2.57954e-29	3.04142e-27
ENSG00000061337	240.895	-5.19048	0.553056	-9.38509	6.28639e-21	2.21164e-19
ENSG00000168546	48.3433	-4.56924	0.702078	-6.50818	7.60692e-11	6.71086e-10
ENSG00000147443	57.6445	-4.30002	0.639271	-6.72645	1.73858e-11	1.67522e-10
ENSG00000168476	2001.14	2.44311	0.340911	7.16641	7.69881e-13	8.95032e-12
ENSG00000104635	12386.3	-2.27776	0.629814	-3.61656	0.000298544	0.00086538
ENSG00000120910	567.968	-2.04322	0.217988	-9.37308	7.04451e-21	2.44387e-19
ENSG00000173530	1299.56	-2.76374	0.505013	-5.47262	4.43432e-08	2.59226e-07
ENSG00000134013	766.889	-3.29268	0.584768	-5.63074	1.79438e-08	1.12149e-07
ENSG00000167034	307.341	-2.03393	0.520964	-3.90418	9.45463e-05	0.000306205
ENSG00000159167	673.461	-11.1184	1.40868	-7.8928	2.95488e-15	4.88283e-14
ENSG00000042980	219.454	-4.54331	0.588522	-7.71986	1.16457e-14	1.78731e-13
ENSG00000134028	4.78209	-4.84384	1.37689	-3.51796	0.000434873	0.00121767
ENSG00000104722	19.0594	-3.27003	0.780328	-4.19059	2.78236e-05	0.000100397
ENSG00000221818	104.155	-9.8511	1.10594	-8.90742	5.22336e-19	1.47488e-17
ENSG00000240694	129.481	-5.96327	0.675471	-8.82832	1.06261e-18	2.84395e-17
ENSG00000092964	5040.74	-2.82892	0.358128	-7.8992	2.80702e-15	4.65171e-14
ENSG00000120907	414.121	-5.06837	1.37968	-3.67357	0.000239182	0.000712239
ENSG00000015592	3.049	-3.16405	1.04451	-3.02923	0.00245176	0.0058559
ENSG00000168079	1021.5	-5.21699	0.625759	-8.33705	7.61642e-17	1.57659e-15
ENSG00000157110	1057.32	-2.34328	0.268113	-8.73989	2.33337e-18	5.90962e-17
ENSG00000133863	9.65458	-6.10505	1.15433	-5.28882	1.23105e-07	6.70468e-07
ENSG00000172733	39.1202	-3.22597	0.46658	-6.91408	4.70924e-12	4.90312e-11
ENSG00000133874	417.244	-3.69724	0.438722	-8.4273	3.53726e-17	7.64871e-16
ENSG00000133878	5.15586	-4.83318	1.04826	-4.61066	4.01384e-06	1.70583e-05
ENSG00000183779	1094.53	-2.90036	0.224185	-12.9373	2.77147e-38	9.12493e-36
ENSG00000020181	1971.72	-4.72735	0.586571	-8.0593	7.67353e-16	1.39048e-14
ENSG00000165046	732.541	-4.17829	0.367555	-11.3678	6.04841e-30	7.87648e-28
ENSG00000077782	9011.63	-4.73307	0.423393	-11.1789	5.17354e-29	5.86223e-27
ENSG00000176907	167.747	-7.31524	0.827126	-8.84417	9.22099e-19	2.50179e-17
ENSG00000165061	4.7077	-4.43299	1.11375	-3.98026	6.88412e-05	0.000229252
ENSG00000221869	4502.45	-3.20765	0.461694	-6.94757	3.7162e-12	3.92303e-11
ENSG00000288611	207.498	3.61485	0.623432	5.79831	6.69881e-09	4.44826e-08
ENSG00000254087	591.813	-2.63021	0.509847	-5.15883	2.48495e-07	1.28901e-06
ENSG00000181195	168.885	-8.86753	1.26318	-7.02002	2.21843e-12	2.397e-11
ENSG00000169122	339.907	-2.77818	0.349729	-7.94381	1.96067e-15	3.33467e-14
ENSG00000137575	3531.86	-2.30156	0.36848	-6.24608	4.20875e-10	3.34134e-09
ENSG00000198846	49.5454	-5.73213	0.66697	-8.59428	8.37891e-18	1.96258e-16
ENSG00000178538	41.7513	-4.55322	0.610392	-7.4595	8.6849e-14	1.16758e-12
ENSG00000177182	52.9963	2.3357	0.353375	6.6097	3.85095e-11	3.51836e-10
ENSG00000185942	46.9252	-3.44447	0.476919	-7.22234	5.11018e-13	6.09519e-12
ENSG00000172817	495.75	-2.59163	0.295499	-8.77035	1.78118e-18	4.59787e-17
ENSG00000147571	7.32228	4.72899	1.07036	4.41812	9.95631e-06	3.91919e-05
ENSG00000046889	1671.92	-4.68114	0.484613	-9.65954	4.47885e-22	1.83465e-20
ENSG00000165084	44.7057	-4.83615	0.821793	-5.88487	3.98356e-09	2.72494e-08
ENSG00000137571	55.7459	-4.76904	0.748686	-6.36988	1.89173e-10	1.57644e-09
ENSG00000104313	48.0911	-2.18862	0.430679	-5.08177	3.73926e-07	1.8946e-06
ENSG00000178860	132.045	-6.20342	0.971062	-6.38828	1.67757e-10	1.40942e-09
ENSG00000104321	12.7497	-2.59799	0.818791	-3.17296	0.00150893	0.00377556
ENSG00000164764	99.5781	-2.11321	0.259758	-8.13529	4.10949e-16	7.76088e-15
ENSG00000154589	32.3688	-3.77461	0.568044	-6.64492	3.03379e-11	2.804e-10
ENSG00000104369	649.295	2.84759	0.484346	5.87926	4.12106e-09	2.81458e-08
ENSG00000137558	94.514	-5.08962	0.884351	-5.75521	8.65356e-09	5.65348e-08
ENSG00000121005	53.6017	-3.32077	0.598379	-5.54961	2.86312e-08	1.72281e-07
ENSG00000091656	4014.16	-2.66553	0.550445	-4.8425	1.28217e-06	5.93943e-06
ENSG00000171033	36.8455	-5.866	0.894684	-6.5565	5.50843e-11	4.94925e-10
ENSG00000104427	110.866	-3.01343	0.498081	-6.05007	1.4478e-09	1.05974e-08
ENSG00000104432	70.9704	-4.85037	0.55642	-8.7171	2.85422e-18	7.13555e-17
ENSG00000164683	111.826	-3.68713	0.450418	-8.18603	2.69992e-16	5.23484e-15
ENSG00000147588	31.3359	-2.61798	0.532575	-4.91569	8.84686e-07	4.23069e-06
ENSG00000205186	5.02784	2.10206	0.736867	2.85269	0.00433503	0.00974571
ENSG00000104267	164.19	-8.7352	1.33984	-6.51959	7.04985e-11	6.24466e-10
ENSG00000156103	141.366	-3.27575	0.856303	-3.82545	0.000130533	0.000410562
ENSG00000180694	702.282	-2.22744	0.367623	-6.05903	1.36949e-09	1.00834e-08
ENSG00000123119	86.2022	-3.21003	0.479668	-6.69219	2.1986e-11	2.08169e-10
ENSG00000253250	83.9186	-4.48899	0.371916	-12.0699	1.52316e-33	3.09061e-31
ENSG00000155099	227.173	-2.15489	0.344151	-6.26145	3.81404e-10	3.05298e-09
ENSG00000079102	604.063	-3.60967	0.550769	-6.55388	5.60624e-11	5.02717e-10
ENSG00000164949	4130.54	-6.44133	0.830432	-7.7566	8.72372e-15	1.3604e-13
ENSG00000156466	12.0641	-4.39668	1.07183	-4.10203	4.09533e-05	0.000142556
ENSG00000169439	1534.86	-3.12633	0.459984	-6.7966	1.07116e-11	1.0664e-10
ENSG00000104324	914.292	-3.63292	0.465149	-7.81024	5.70803e-15	9.07978e-14
ENSG00000177459	7146.08	2.86201	0.49366	5.79755	6.72927e-09	4.46486e-08
ENSG00000164920	461.487	-6.66999	0.662045	-10.0748	7.13803e-24	3.82774e-22
ENSG00000132554	131.345	-7.38086	0.624244	-11.8237	2.94472e-32	5.03778e-30
ENSG00000174226	31.8533	-4.16102	0.948488	-4.387	1.14924e-05	4.45056e-05
ENSG00000104490	109.734	-2.11982	0.435566	-4.8668	1.13417e-06	5.30457e-06
ENSG00000155090	5452.73	-2.08949	0.29354	-7.11822	1.09331e-12	1.23324e-11
ENSG00000176406	104.876	2.0027	0.583003	3.43514	0.000592254	0.00161305
ENSG00000169946	238.441	-3.36418	0.301927	-11.1424	7.7998e-29	8.50666e-27
ENSG00000154188	769.986	-7.70758	0.606744	-12.7032	5.67749e-37	1.59794e-34
ENSG00000147655	195.301	-9.02555	1.00495	-8.98113	2.67994e-19	7.88616e-18
ENSG00000164841	14.1907	-3.56741	0.647696	-5.50785	3.63252e-08	2.14873e-07
ENSG00000205038	339.908	-4.12119	0.572961	-7.19279	6.34811e-13	7.45957e-12
ENSG00000147642	422.719	-3.94545	0.448755	-8.792	1.46925e-18	3.8554e-17
ENSG00000205002	5.10895	-3.6066	1.07535	-3.35387	0.000796884	0.00211139
ENSG00000164761	524.436	-3.03129	0.625867	-4.84334	1.27673e-06	5.91894e-06
ENSG00000147676	4030.73	3.02602	0.576307	5.25072	1.5151e-07	8.15248e-07
ENSG00000136960	664.126	-3.02627	0.484528	-6.24582	4.21586e-10	3.34546e-09
ENSG00000155792	102.079	-2.42278	0.44735	-5.41584	6.10014e-08	3.49466e-07
ENSG00000187955	1697.84	-5.64474	0.63872	-8.83759	9.7808e-19	2.63794e-17
ENSG00000172164	156.889	-3.78829	0.41921	-9.03674	1.61415e-19	4.84801e-18
ENSG00000170961	351.577	-7.12305	1.10438	-6.44984	1.11965e-10	9.6293e-10
ENSG00000104537	19.9842	-4.883	1.1619	-4.20261	2.63855e-05	9.57352e-05
ENSG00000136997	5684.47	-2.17969	0.523595	-4.16292	3.14197e-05	0.000111961
ENSG00000184156	55.2142	-3.22423	0.628945	-5.12642	2.9531e-07	1.51742e-06
ENSG00000165071	57.6539	-3.20537	0.397901	-8.05569	7.90309e-16	1.42615e-14
ENSG00000131773	347.064	-5.50562	0.428122	-12.8599	7.56403e-38	2.39986e-35
ENSG00000147724	11.1335	-5.59439	1.05027	-5.32664	1.00048e-07	5.53357e-07
ENSG00000169427	5.25618	-2.52658	0.862148	-2.93057	0.00338345	0.00780969
ENSG00000181790	58.8528	-3.67633	0.452487	-8.12472	4.48401e-16	8.43168e-15
ENSG00000198576	433.887	-8.63108	0.843332	-10.2345	1.3891e-24	8.2169e-23
ENSG00000167653	734.191	7.81104	0.54488	14.3354	1.31577e-46	1.14709e-43
ENSG00000130193	458.236	2.04006	0.306557	6.65476	2.83768e-11	2.63111e-10
ENSG00000126233	121.786	5.39811	0.647964	8.33088	8.02459e-17	1.65911e-15
ENSG00000197353	653.102	7.39271	0.990752	7.46171	8.54065e-14	1.14907e-12
ENSG00000160932	265.315	-4.59362	0.648744	-7.08079	1.43338e-12	1.5891e-11
ENSG00000277494	50.2457	-4.0693	0.750683	-5.4208	5.93342e-08	3.40474e-07
ENSG00000182759	44.3147	-2.1656	0.66359	-3.26347	0.00110058	0.00283095
ENSG00000104518	59.2178	-2.02881	0.574935	-3.52877	0.000417495	0.00117278
ENSG00000204839	129.742	3.70043	0.472735	7.82772	4.9681e-15	7.98281e-14
ENSG00000203499	66.2129	2.73013	0.493457	5.53265	3.15421e-08	1.88561e-07
ENSG00000167702	1393.87	2.07674	0.315698	6.57826	4.75993e-11	4.30813e-10
ENSG00000147852	286.729	-2.41546	0.371931	-6.49439	8.33709e-11	7.31802e-10
ENSG00000107249	2008.36	-5.55209	0.585733	-9.47886	2.57068e-21	9.58511e-20
ENSG00000137033	480.506	-11.2655	0.992228	-11.3537	7.10738e-30	9.1194e-28
ENSG00000107165	1127.52	-9.27072	0.913684	-10.1465	3.4339e-24	1.92056e-22
ENSG00000153714	171.493	-3.71882	0.611523	-6.08125	1.1925e-09	8.87381e-09
ENSG00000107186	1232.61	-4.26483	0.386599	-11.0317	2.688e-28	2.69146e-26
ENSG00000147869	9.03942	-4.36968	1.29767	-3.36734	0.000758979	0.00201862
ENSG00000164946	1087.51	-3.01126	0.575401	-5.23332	1.66492e-07	8.88197e-07
ENSG00000107295	4.24815	-2.90246	0.826611	-3.51127	0.000445967	0.00124434
ENSG00000178031	1087.98	-6.83713	0.374668	-18.2485	2.1275e-74	1.85625e-70
ENSG00000147872	1609.88	-3.63897	0.594791	-6.11807	9.47133e-10	7.12391e-09
ENSG00000147889	132.66	2.14938	0.748	2.87351	0.00405943	0.00919006
ENSG00000147883	1062.04	2.32949	0.606418	3.84138	0.000122342	0.000387313
ENSG00000120156	264.3	-4.33736	0.363698	-11.9257	8.69083e-33	1.5475e-30
ENSG00000165269	14.2849	-2.05953	0.467324	-4.40708	1.04775e-05	4.10397e-05
ENSG00000122735	28.4324	-2.29869	0.460083	-4.99625	5.84545e-07	2.87657e-06
ENSG00000168913	10.884	-4.01826	0.921027	-4.36281	1.28405e-05	4.94083e-05
ENSG00000122756	178.981	-8.39972	0.853714	-9.83904	7.64358e-23	3.46443e-21
ENSG00000172724	205.24	-4.44375	0.784199	-5.66661	1.45654e-08	9.24578e-08
ENSG00000137077	479.623	-5.83852	0.518589	-11.2585	2.10366e-29	2.4972e-27
ENSG00000187791	4.34924	-2.5356	0.797987	-3.1775	0.00148552	0.00372287
ENSG00000122733	74.6488	-3.60236	0.456967	-7.88319	3.19122e-15	5.219e-14
ENSG00000198853	1610.34	-2.88898	0.32176	-8.97869	2.74011e-19	8.04965e-18
ENSG00000107159	15.9257	-6.32838	1.1359	-5.57127	2.52889e-08	1.53599e-07
ENSG00000198467	946.759	-4.44768	0.407737	-10.9082	1.053e-27	9.32734e-26
ENSG00000159899	513.1	-4.02281	0.360774	-11.1505	7.12072e-29	7.86433e-27
ENSG00000196196	22.2946	-2.92406	0.765464	-3.81998	0.000133461	0.000418641
ENSG00000235387	20.0323	-3.76455	0.658155	-5.71985	1.06617e-08	6.88294e-08
ENSG00000122707	1169.95	-3.24226	0.430878	-7.52477	5.28123e-14	7.29093e-13
ENSG00000122694	152.268	-3.19857	0.493537	-6.48091	9.11712e-11	7.96664e-10
ENSG00000185972	10.6244	-3.17869	0.809621	-3.92614	8.63187e-05	0.000281966
ENSG00000147912	319.103	-2.31525	0.291505	-7.94239	1.98328e-15	3.36983e-14
ENSG00000070601	14.2491	-3.21574	0.790928	-4.06578	4.78724e-05	0.000164024
ENSG00000180071	855.844	2.73947	0.319088	8.58531	9.05892e-18	2.1021e-16
ENSG00000183148	8.51258	3.13674	0.941335	3.33222	0.000861558	0.00226726
ENSG00000172014	46.5525	3.29453	0.436193	7.55292	4.2562e-14	5.94641e-13
ENSG00000184659	10.0876	2.62244	0.697605	3.75921	0.000170451	0.000521911
ENSG00000276203	19.6925	3.52234	0.913087	3.85762	0.000114498	0.000364889
ENSG00000260691	82.118	2.60792	0.775118	3.36455	0.000766689	0.00203665
ENSG00000187559	6.11275	2.89175	0.74954	3.85804	0.000114302	0.000364371
ENSG00000154330	201.07	-3.74539	0.43155	-8.67893	3.99508e-18	9.77758e-17
ENSG00000107242	108.878	-3.2637	0.517397	-6.30792	2.82809e-10	2.305e-09
ENSG00000135063	598.955	-2.38662	0.442836	-5.38938	7.06997e-08	4.00166e-07
ENSG00000119138	6387.17	-2.57773	0.339024	-7.6034	2.88445e-14	4.14952e-13
ENSG00000083067	3091.89	2.24276	0.397719	5.63905	1.7099e-08	1.07369e-07
ENSG00000119125	719.402	4.05407	0.664896	6.0973	1.07875e-09	8.06518e-09
ENSG00000198963	718.379	-3.20004	0.511576	-6.25524	3.96896e-10	3.16248e-09
ENSG00000156049	250.252	-3.30191	0.42234	-7.81812	5.3616e-15	8.55991e-14
ENSG00000135047	3341.01	-2.39499	0.620023	-3.86274	0.000112122	0.000358143
ENSG00000130045	17.8639	-3.70761	0.638782	-5.80419	6.46777e-09	4.31102e-08
ENSG00000148082	492.072	-2.06015	0.48075	-4.28528	1.82511e-05	6.82558e-05
ENSG00000130222	210.371	-2.11141	0.496924	-4.24896	2.14768e-05	7.93501e-05
ENSG00000165023	19.7534	4.21901	0.582625	7.24139	4.4411e-13	5.35364e-12
ENSG00000165025	1361.35	2.06363	0.3517	5.86757	4.4222e-09	3.0073e-08
ENSG00000165030	2006.89	-3.65917	0.602114	-6.07721	1.22294e-09	9.09255e-09
ENSG00000169071	732.021	-3.08528	0.306443	-10.068	7.64971e-24	3.99663e-22
ENSG00000106809	334.686	-2.95138	0.374293	-7.88522	3.1399e-15	5.15994e-14
ENSG00000106823	713.263	-2.80937	0.291318	-9.64363	5.23058e-22	2.11282e-20
ENSG00000157303	13.9765	-2.55072	0.604238	-4.22137	2.42817e-05	8.8755e-05
ENSG00000165238	8175.08	3.89809	0.508948	7.6591	1.87236e-14	2.77123e-13
ENSG00000165140	137.667	2.78946	0.366802	7.6048	2.85346e-14	4.10832e-13
ENSG00000130956	361.414	-3.04637	0.233635	-13.039	7.34202e-39	2.72592e-36
ENSG00000081377	1075.42	-2.21713	0.238745	-9.28663	1.59254e-20	5.32373e-19
ENSG00000158122	330.116	-2.99021	0.347306	-8.60973	7.32331e-18	1.73395e-16
ENSG00000136943	10231.5	2.5162	0.546154	4.60713	4.08264e-06	1.73296e-05
ENSG00000136842	203.914	-3.46989	0.459075	-7.55843	4.0796e-14	5.72259e-13
ENSG00000106789	1397.22	2.26705	0.367351	6.17136	6.77071e-10	5.22089e-09
ENSG00000119514	668.702	2.454	0.311488	7.8783	3.31858e-15	5.41207e-14
ENSG00000204291	1704.28	-8.32138	1.05533	-7.88512	3.14223e-15	5.15994e-14
ENSG00000119508	2918.91	-4.04828	1.00111	-4.0438	5.25918e-05	0.000178999
ENSG00000241697	11.1824	-2.70791	0.650248	-4.16443	3.1213e-05	0.000111361
ENSG00000170681	31.0084	-2.38841	0.669305	-3.56849	0.000359038	0.0010249
ENSG00000165028	181.228	-3.01466	0.460761	-6.54279	6.03797e-11	5.40044e-10
ENSG00000165029	5288.22	-2.05638	0.384982	-5.34151	9.21769e-08	5.11931e-07
ENSG00000106701	68.7488	-2.95169	0.366456	-8.0547	7.96733e-16	1.43626e-14
ENSG00000095209	170.108	-2.46648	0.324231	-7.60717	2.80157e-14	4.03695e-13
ENSG00000119326	1541.76	-2.17311	0.222775	-9.75472	1.76087e-22	7.6436e-21
ENSG00000260230	175.353	-5.89745	0.491822	-11.991	3.95948e-33	7.677e-31
ENSG00000095203	2261.22	2.20626	0.311927	7.073	1.51619e-12	1.67347e-11
ENSG00000157654	4725.47	-5.1972	0.613967	-8.46495	2.56259e-17	5.64612e-16
ENSG00000188959	47.4245	-5.65917	0.725973	-7.79529	6.42601e-15	1.01755e-13
ENSG00000204193	16.1312	2.1692	0.628756	3.44998	0.000560627	0.00153482
ENSG00000165124	8811.56	-5.19203	0.602803	-8.61315	7.10805e-18	1.68756e-16
ENSG00000198121	1384.73	-2.31557	0.320068	-7.23462	4.66851e-13	5.60671e-12
ENSG00000148154	1431.07	-2.29457	0.410968	-5.58332	2.35964e-08	1.44628e-07
ENSG00000119411	154.651	2.81972	0.345879	8.15235	3.56929e-16	6.76267e-15
ENSG00000106927	30.8766	-2.8825	0.654408	-4.40474	1.05912e-05	4.14388e-05
ENSG00000136883	14.5074	-4.71974	0.978453	-4.82368	1.40937e-06	6.46006e-06
ENSG00000196739	1053.23	-3.75758	0.669237	-5.61473	1.96867e-08	1.2208e-07
ENSG00000229314	11.1283	-5.68156	1.12061	-5.07006	3.97681e-07	2.00506e-06
ENSG00000228278	19.5881	-3.18326	0.60203	-5.28754	1.23971e-07	6.74552e-07
ENSG00000095397	569.175	-2.56753	0.341303	-7.52272	5.36468e-14	7.38861e-13
ENSG00000181634	155.981	2.00435	0.513704	3.90175	9.54995e-05	0.000308953
ENSG00000106952	42.7479	-3.10648	0.615655	-5.04582	4.5159e-07	2.25924e-06
ENSG00000041982	5405.68	-4.45747	1.09685	-4.06387	4.82662e-05	0.000165276
ENSG00000182752	1623.03	-4.14537	0.778785	-5.32286	1.02146e-07	5.63707e-07
ENSG00000148219	118.473	-3.42749	0.418538	-8.18919	2.62989e-16	5.11613e-15
ENSG00000136869	423.141	-3.61067	0.504535	-7.15643	8.28073e-13	9.58215e-12
ENSG00000148175	4671.1	-2.44231	0.391536	-6.23776	4.43889e-10	3.51127e-09
ENSG00000204136	60.7796	-4.37954	0.591841	-7.39987	1.36319e-13	1.76861e-12
ENSG00000106852	61.915	-5.70895	0.707141	-8.07329	6.84282e-16	1.24903e-14
ENSG00000148204	109.42	-2.52324	0.518778	-4.86382	1.15142e-06	5.38378e-06
ENSG00000119408	537.748	-2.36812	0.436961	-5.41951	5.97624e-08	3.42593e-07
ENSG00000185585	1939.14	-2.02603	0.398035	-5.09009	3.57898e-07	1.81973e-06
ENSG00000044574	17158	-2.59972	0.563372	-4.61457	3.9391e-06	1.67734e-05
ENSG00000136944	1915.72	-3.26179	0.623963	-5.22753	1.71793e-07	9.12847e-07
ENSG00000136828	1011.32	2.37707	0.260572	9.12249	7.34188e-20	2.27156e-18
ENSG00000106991	1575.6	-3.78349	0.475252	-7.96102	1.70633e-15	2.94636e-14
ENSG00000160447	162.861	-2.24882	0.317893	-7.07415	1.50368e-12	1.66176e-11
ENSG00000148341	3947.03	2.28806	0.246683	9.27531	1.77108e-20	5.88672e-19
ENSG00000179058	19.9441	-2.79583	0.661472	-4.22668	2.37165e-05	8.68164e-05
ENSG00000167157	360.599	-3.98551	0.452332	-8.81103	1.24001e-18	3.30353e-17
ENSG00000097007	5989.69	-2.31039	0.376316	-6.1395	8.27833e-10	6.29442e-09
ENSG00000050555	492.744	-6.61736	0.63858	-10.3626	3.66776e-25	2.32736e-23
ENSG00000126878	214.027	-2.84505	0.474262	-5.9989	1.98661e-09	1.41874e-08
ENSG00000160539	70.4131	-2.81407	0.501738	-5.60864	2.03923e-08	1.26187e-07
ENSG00000196358	114.31	-3.30839	0.458813	-7.21077	5.56379e-13	6.60463e-12
ENSG00000148288	109.124	-3.30224	0.544786	-6.06154	1.3482e-09	9.95604e-09
ENSG00000175164	742.417	2.83977	0.368142	7.71377	1.22151e-14	1.86485e-13
ENSG00000123454	16.4928	-2.07723	0.720439	-2.88328	0.0039356	0.00893058
ENSG00000085265	10.1379	-6.14247	1.33266	-4.60917	4.04287e-06	1.71695e-05
ENSG00000130558	427.506	-2.62126	0.294066	-8.91383	4.92996e-19	1.4011e-17
ENSG00000107187	5.07178	-4.19299	1.41587	-2.96143	0.00306219	0.00714374
ENSG00000260220	135.638	3.37537	0.476437	7.08461	1.39433e-12	1.54777e-11
ENSG00000160360	783.598	-2.05281	0.28585	-7.18142	6.89897e-13	8.06343e-12
ENSG00000107317	6177.76	-2.53165	0.472516	-5.35782	8.42335e-08	4.71114e-07
ENSG00000169583	298.02	5.19337	0.466987	11.121	9.91302e-29	1.05477e-26
ENSG00000054179	197.928	2.10246	0.354109	5.93732	2.89721e-09	2.02468e-08
ENSG00000197355	454.892	-3.25733	0.36982	-8.80788	1.27539e-18	3.3823e-17
ENSG00000197191	131.995	3.08427	0.497846	6.19523	5.82e-10	4.51775e-09
ENSG00000233198	50.1927	2.33033	0.500877	4.65251	3.27926e-06	1.41518e-05
ENSG00000198569	69.2378	2.05302	0.424823	4.83264	1.34732e-06	6.21486e-06
ENSG00000188163	274.536	-2.56617	0.623564	-4.11532	3.86643e-05	0.00013529
ENSG00000188747	611.468	2.45252	0.403572	6.07704	1.2242e-09	9.09643e-09
ENSG00000188833	56.3498	2.12215	0.61776	3.43524	0.000592022	0.00161267
ENSG00000148408	8.9176	-4.4361	0.990432	-4.47895	7.50097e-06	3.03131e-05
ENSG00000185736	304.688	2.434	0.689831	3.5284	0.00041808	0.00117404
ENSG00000187134	2908.85	-2.80833	0.630763	-4.45227	8.4966e-06	3.39592e-05
ENSG00000151632	3142.39	-3.01553	0.563349	-5.35286	8.65743e-08	4.83431e-07
ENSG00000196139	442.817	-2.97725	0.474631	-6.27277	3.5469e-10	2.85881e-09
ENSG00000178372	180.886	3.1148	0.716742	4.34577	1.38789e-05	5.30219e-05
ENSG00000178363	638.649	3.56763	0.556394	6.41207	1.43561e-10	1.21786e-09
ENSG00000134470	187.574	-2.94076	0.536736	-5.47896	4.27829e-08	2.50821e-07
ENSG00000134460	26.0863	-6.49156	1.14755	-5.65691	1.54125e-08	9.74094e-08
ENSG00000170525	6736.18	-2.41928	0.448681	-5.39197	6.96887e-08	3.94955e-07
ENSG00000065675	32.9915	-3.63001	0.562816	-6.44972	1.12055e-10	9.63227e-10
ENSG00000198879	671.186	-2.44593	0.469203	-5.21294	1.8587e-07	9.8286e-07
ENSG00000123243	501.326	-4.9251	0.768137	-6.41175	1.43859e-10	1.2198e-09
ENSG00000134463	170.776	-3.23904	0.562926	-5.75394	8.71854e-09	5.69168e-08
ENSG00000151468	502.253	-6.42639	0.59601	-10.7824	4.1704e-27	3.38481e-25
ENSG00000077943	162.385	-6.8122	0.676609	-10.0681	7.6408e-24	3.99663e-22
ENSG00000026025	13130.4	-3.83239	0.451224	-8.49332	2.00819e-17	4.49268e-16
ENSG00000148488	19.9371	-6.51098	0.993067	-6.55644	5.51083e-11	4.94925e-10
ENSG00000165996	20.4769	-4.94615	0.73307	-6.74717	1.50759e-11	1.46478e-10
ENSG00000260314	691.802	-5.73442	1.00243	-5.72052	1.062e-08	6.86111e-08
ENSG00000077327	2.75018	-3.59608	1.19643	-3.00568	0.00264986	0.00626983
ENSG00000099256	66.6496	-3.13281	0.501598	-6.24565	4.22049e-10	3.34762e-09
ENSG00000151025	65.8755	-5.04473	0.762501	-6.61603	3.68986e-11	3.37645e-10
ENSG00000150051	152.63	-6.50996	0.530945	-12.2611	1.4654e-34	3.36465e-32
ENSG00000169126	44.1248	-5.65158	0.699209	-8.08282	6.32869e-16	1.16004e-14
ENSG00000197321	7527.68	-2.19628	0.24546	-8.94761	3.63264e-19	1.05298e-17
ENSG00000165757	2436.97	-3.41025	0.547771	-6.22569	4.79439e-10	3.77366e-09
ENSG00000107968	1309.96	-2.02319	0.540567	-3.74272	0.000182036	0.000554464
ENSG00000148516	1901.14	-3.7774	0.414813	-9.10627	8.5265e-20	2.63341e-18
ENSG00000099250	2561.32	-2.16525	0.28527	-7.59019	3.1944e-14	4.5653e-13
ENSG00000169826	914.966	-2.36288	0.295926	-7.98471	1.40848e-15	2.47257e-14
ENSG00000198915	97.4417	-2.27488	0.432092	-5.2648	1.40339e-07	7.58647e-07
ENSG00000107562	838.685	-7.51138	1.18344	-6.34707	2.19457e-10	1.81151e-09
ENSG00000165507	2310.79	-5.11485	0.503952	-10.1495	3.33097e-24	1.87501e-22
ENSG00000263639	200.954	8.05137	0.951036	8.46589	2.54204e-17	5.60792e-16
ENSG00000264230	1311.75	2.88416	0.446879	6.45401	1.08931e-10	9.39616e-10
ENSG00000266524	30.2678	-7.48758	1.05355	-7.10703	1.18563e-12	1.3305e-11
ENSG00000265203	19.0285	4.76517	0.71244	6.68853	2.25427e-11	2.12862e-10
ENSG00000265763	281.303	3.87016	0.46596	8.30578	9.91659e-17	2.03104e-15
ENSG00000265190	1657.42	2.29229	0.50904	4.50317	6.69487e-06	2.73212e-05
ENSG00000264717	9.62099	2.83826	0.884489	3.20893	0.00133231	0.00336939
ENSG00000170324	13.4492	4.18843	0.925175	4.52718	5.97761e-06	2.46536e-05
ENSG00000165633	368.98	-2.85565	0.422307	-6.76202	1.36079e-11	1.32955e-10
ENSG00000070748	39.5642	4.5527	0.484375	9.39911	5.5026e-21	1.9596e-19
ENSG00000187714	4.09386	2.76125	0.915412	3.0164	0.00255795	0.00607792
ENSG00000197444	150.667	3.14942	0.448135	7.02784	2.09758e-12	2.27064e-11
ENSG00000185532	429.445	-4.95194	0.628081	-7.88424	3.1646e-15	5.19006e-14
ENSG00000122870	1393.49	-3.75504	0.482301	-7.78569	6.93349e-15	1.09493e-13
ENSG00000165449	46.3882	-6.89205	0.838319	-8.22127	2.01357e-16	3.98828e-15
ENSG00000072422	158.566	-4.19933	0.536779	-7.82321	5.14946e-15	8.24386e-14
ENSG00000183346	15.6404	-4.54505	0.670091	-6.78274	1.17917e-11	1.16449e-10
ENSG00000150347	8242.05	-2.61992	0.334662	-7.82855	4.93527e-15	7.93737e-14
ENSG00000171988	4542.31	-2.16299	0.264431	-8.17977	2.84375e-16	5.48325e-15
ENSG00000183230	50.8789	-4.39767	0.485044	-9.06655	1.2285e-19	3.72824e-18
ENSG00000198739	22.0708	-5.35479	0.83772	-6.3921	1.63626e-10	1.37669e-09
ENSG00000138347	22.6438	-3.24178	0.731066	-4.43432	9.23648e-06	3.66227e-05
ENSG00000122862	703.031	-5.39869	0.728227	-7.41348	1.23029e-13	1.60813e-12
ENSG00000156510	34.2248	2.90403	0.639773	4.53916	5.64793e-06	2.33989e-05
ENSG00000197467	182.568	-5.24391	0.702545	-7.46416	8.38296e-14	1.1296e-12
ENSG00000148734	17.6443	-3.66615	0.580968	-6.31041	2.78302e-10	2.27252e-09
ENSG00000107719	444.838	-3.66862	0.468894	-7.82398	5.11777e-15	8.20066e-14
ENSG00000180644	42.3057	-3.19171	0.664868	-4.80052	1.58254e-06	7.19712e-06
ENSG00000138316	798.783	3.58279	0.540292	6.63121	3.32938e-11	3.06423e-10
ENSG00000107731	7346.17	2.10913	0.282528	7.46519	8.31775e-14	1.1234e-12
ENSG00000107736	3925.79	-3.01391	0.3953	-7.62436	2.45247e-14	3.5649e-13
ENSG00000214688	164.696	-2.41318	0.572203	-4.21735	2.4719e-05	9.02022e-05
ENSG00000168209	1886.99	-3.83409	0.45322	-8.45966	2.68155e-17	5.89333e-16
ENSG00000122884	1331.08	-2.37096	0.346685	-6.83894	7.97831e-12	8.08957e-11
ENSG00000177791	21.5905	-2.07698	0.39162	-5.30355	1.1357e-07	6.23012e-07
ENSG00000172650	20.872	2.94114	0.464097	6.33733	2.33782e-10	1.92248e-09
ENSG00000165655	987.865	-2.34988	0.262199	-8.96218	3.18318e-19	9.27319e-18
ENSG00000148655	175.119	-2.25959	0.388251	-5.81992	5.88742e-09	3.94529e-08
ENSG00000165424	1336.14	-4.1258	0.486567	-8.4794	2.26349e-17	5.03158e-16
ENSG00000151224	748.115	2.69119	0.56972	4.7237	2.31588e-06	1.02439e-05
ENSG00000185737	2.61867	-4.00473	1.10484	-3.62473	0.000289267	0.000841145
ENSG00000148604	5.0349	-5.13391	1.32291	-3.88079	0.000104119	0.000334786
ENSG00000198682	828.623	-2.82637	0.460814	-6.13344	8.60001e-10	6.51346e-09
ENSG00000107796	722.126	-2.75857	0.344733	-8.00203	1.2238e-15	2.16757e-14
ENSG00000138135	386.157	-5.51237	0.85039	-6.48216	9.0416e-11	7.91254e-10
ENSG00000119917	672.685	-2.27021	0.597666	-3.79847	0.000145593	0.000453193
ENSG00000152782	262.533	2.79688	0.34689	8.06274	7.46042e-16	1.35609e-14
ENSG00000148680	16.6702	-4.21382	0.629606	-6.69278	2.18964e-11	2.07433e-10
ENSG00000148677	27.7	-3.71228	1.24785	-2.97494	0.00293042	0.00686941
ENSG00000152804	74.2467	-6.43737	0.773753	-8.31967	8.82099e-17	1.81946e-15
ENSG00000095596	453.617	4.886	0.813996	6.00248	1.94321e-09	1.39142e-08
ENSG00000138207	136.128	-7.60647	0.775632	-9.8068	1.05252e-22	4.69731e-21
ENSG00000138193	1221.92	-3.20984	0.326928	-9.81819	9.40137e-23	4.21733e-21
ENSG00000165841	22.18	2.64424	0.689657	3.83414	0.000126006	0.000397972
ENSG00000138185	401.011	-2.08517	0.365351	-5.7073	1.14785e-08	7.39111e-08
ENSG00000095585	1381.19	2.72012	0.493315	5.51396	3.50839e-08	2.08095e-07
ENSG00000155629	205.323	-4.47978	0.692314	-6.47072	9.7534e-11	8.47594e-10
ENSG00000155265	1411.77	3.58985	0.526293	6.82101	9.04014e-12	9.09225e-11
ENSG00000095713	31005.9	2.39629	0.567916	4.21944	2.44914e-05	8.94276e-05
ENSG00000172987	16.66	-5.21944	0.829587	-6.29162	3.14168e-10	2.5416e-09
ENSG00000107593	11.6251	-3.70409	0.80154	-4.62122	3.81498e-06	1.62726e-05
ENSG00000107821	267.722	-3.20678	0.535754	-5.98555	2.15654e-09	1.53161e-08
ENSG00000119915	14.7303	-4.03153	0.83542	-4.82575	1.39477e-06	6.40157e-06
ENSG00000107859	19.4229	-5.82704	1.07863	-5.40225	6.58119e-08	3.74932e-07
ENSG00000120055	12.2629	3.22938	0.595853	5.41976	5.96796e-08	3.42231e-07
ENSG00000185933	15.5207	-2.96605	0.64315	-4.61176	3.9927e-06	1.69851e-05
ENSG00000156395	53.2167	-7.26516	0.91618	-7.92984	2.19433e-15	3.70319e-14
ENSG00000108018	135.129	-6.3559	0.45461	-13.981	2.03658e-44	1.41743e-41
ENSG00000203867	100.544	2.27874	0.461289	4.93995	7.81424e-07	3.77097e-06
ENSG00000150594	1030.46	-8.58341	0.839133	-10.2289	1.47183e-24	8.6476e-23
ENSG00000197142	204.533	-2.155	0.395915	-5.44308	5.23679e-08	3.02689e-07
ENSG00000148735	44.3981	-2.39708	0.610748	-3.92483	8.67894e-05	0.000283291
ENSG00000107518	105.907	-6.31295	0.576069	-10.9587	6.03795e-28	5.63435e-26
ENSG00000151892	210.885	-6.97436	0.927582	-7.51886	5.52549e-14	7.5981e-13
ENSG00000165646	55.1581	-2.54723	0.434917	-5.85682	4.71809e-09	3.19979e-08
ENSG00000170370	807.367	-2.06164	0.383746	-5.3724	7.76956e-08	4.36928e-07
ENSG00000198873	750.066	-2.95137	0.340776	-8.66072	4.6879e-18	1.14092e-16
ENSG00000138152	230.378	2.66786	0.401175	6.65011	2.92876e-11	2.71267e-10
ENSG00000065154	1538.99	-2.13414	0.224271	-9.51589	1.80157e-21	6.83701e-20
ENSG00000108001	125.18	-2.19433	0.518146	-4.23495	2.28599e-05	8.39976e-05
ENSG00000176769	759.591	2.99153	0.549591	5.44319	5.2334e-08	3.02594e-07
ENSG00000188385	84.3414	-2.55092	0.542732	-4.70015	2.59967e-06	1.14066e-05
ENSG00000151640	96.8743	-2.64761	0.370915	-7.13804	9.46711e-13	1.07904e-11
ENSG00000151650	26.4106	-4.31956	0.771849	-5.59638	2.18871e-08	1.34767e-07
ENSG00000130643	13.7145	-4.53804	0.9926	-4.57187	4.83382e-06	2.02862e-05
ENSG00000165828	4.97121	-3.87896	1.12992	-3.43296	0.000597027	0.00162352
ENSG00000148803	77.5051	-3.94574	0.463256	-8.5174	1.63178e-17	3.68841e-16
ENSG00000148832	127.304	2.20255	0.2693	8.17879	2.86714e-16	5.52225e-15
ENSG00000188076	7.40037	-3.53597	0.999353	-3.53826	0.000402774	0.00113685
ENSG00000174885	18.489	-3.19583	0.713447	-4.47942	7.4846e-06	3.02641e-05
ENSG00000142102	532.462	-3.16131	0.393574	-8.0323	9.56601e-16	1.71207e-14
ENSG00000206013	14.0656	-3.40291	0.918681	-3.70413	0.00021212	0.000637201
ENSG00000185201	1573.15	-3.94726	0.50627	-7.79676	6.35186e-15	1.00764e-13
ENSG00000185885	2421.47	-4.62056	0.48966	-9.43627	3.86302e-21	1.39854e-19
ENSG00000142089	6384.44	-3.01204	0.464695	-6.48177	9.06538e-11	7.92937e-10
ENSG00000185101	1957.7	2.69575	0.335926	8.02485	1.01654e-15	1.81191e-14
ENSG00000099834	13.755	-3.07355	0.863997	-3.55737	0.000374593	0.00106582
ENSG00000177106	4928.85	2.92353	0.340942	8.57485	9.92196e-18	2.29322e-16
ENSG00000184545	16.6064	-5.12949	0.932727	-5.49946	3.80963e-08	2.2474e-07
ENSG00000244242	928.841	4.91353	0.382266	12.8537	8.19827e-38	2.55464e-35
ENSG00000250644	1498.67	5.02932	0.414345	12.138	6.64238e-34	1.43098e-31
ENSG00000149043	8897.2	2.99542	0.553252	5.4142	6.1562e-08	3.52331e-07
ENSG00000130598	1502.73	2.96008	0.677678	4.36797	1.25404e-05	4.83388e-05
ENSG00000130592	1407.47	-2.06876	0.427517	-4.83903	1.30476e-06	6.02648e-06
ENSG00000130595	1879.52	3.59959	0.47111	7.64065	2.16124e-14	3.16921e-13
ENSG00000167244	1759.86	-2.50999	0.587368	-4.27329	1.92612e-05	7.17567e-05
ENSG00000180176	39.5877	3.24794	0.516957	6.28281	3.32511e-10	2.68501e-09
ENSG00000183734	257.936	2.57916	0.53554	4.816	1.46464e-06	6.69055e-06
ENSG00000110665	16.9352	-2.25821	0.605831	-3.72745	0.000193423	0.000585775
ENSG00000064201	54.2823	-2.03455	0.533749	-3.81181	0.000137953	0.000431723
ENSG00000053918	299.553	2.02949	0.46218	4.39113	1.12766e-05	4.37961e-05
ENSG00000184350	10.0755	-4.7908	1.08123	-4.43089	9.3847e-06	3.71682e-05
ENSG00000167311	32.9598	-4.86399	0.77128	-6.30639	2.8562e-10	2.32575e-09
ENSG00000244734	10.9265	-6.89578	1.22354	-5.63591	1.74134e-08	1.09185e-07
ENSG00000258659	14.423	2.29016	0.577055	3.96871	7.22638e-05	0.000239689
ENSG00000183389	2.83895	3.1124	1.03008	3.0215	0.00251527	0.00599129
ENSG00000180934	6.73092	3.49498	0.78561	4.44875	8.63725e-06	3.44346e-05
ENSG00000180919	1.77169	3.63218	1.21073	3	0.00269981	0.00637421
ENSG00000175485	8.91809	2.8155	0.641515	4.38884	1.13959e-05	4.41906e-05
ENSG00000170955	191.433	-2.0547	0.443164	-4.63644	3.54455e-06	1.52046e-05
ENSG00000166313	743.043	-4.08162	0.309167	-13.202	8.54379e-40	3.63632e-37
ENSG00000166341	1281.41	-4.95194	0.541634	-9.14259	6.09724e-20	1.90334e-18
ENSG00000170748	10.1101	3.3455	0.704517	4.74865	2.04783e-06	9.14646e-06
ENSG00000183801	609.851	-3.47739	0.551585	-6.30437	2.8937e-10	2.35408e-09
ENSG00000166436	2232.37	2.26244	0.385439	5.86976	4.3642e-09	2.97249e-08
ENSG00000175352	272.461	-2.05827	0.387724	-5.30859	1.10476e-07	6.07375e-07
ENSG00000175356	921.12	-3.33008	0.570364	-5.83851	5.2669e-09	3.55816e-08
ENSG00000184014	4310.45	-2.96787	0.378231	-7.84671	4.271e-15	6.90722e-14
ENSG00000148926	3667.95	-3.42189	0.546574	-6.26062	3.83454e-10	3.06658e-09
ENSG00000133805	5371.92	2.00534	0.314628	6.37369	1.8453e-10	1.54143e-09
ENSG00000133800	555.567	-5.04368	0.645341	-7.81552	5.47364e-15	8.72283e-14
ENSG00000072952	555.132	-3.26379	0.405652	-8.04579	8.56888e-16	1.53834e-14
ENSG00000110328	3012.8	2.20152	0.206092	10.6822	1.2332e-26	9.47989e-25
ENSG00000262655	1308.17	-3.41554	0.355745	-9.6011	7.90961e-22	3.10163e-20
ENSG00000152270	168.139	-2.13392	0.31563	-6.76084	1.37199e-11	1.33974e-10
ENSG00000175868	3.19849	-2.98454	0.880442	-3.38982	0.000699394	0.00187443
ENSG00000110680	26.4793	-7.40981	1.31632	-5.62919	1.81059e-08	1.1296e-07
ENSG00000188487	16.711	-6.75152	1.00613	-6.71035	1.94152e-11	1.85641e-10
ENSG00000006071	10.1063	-5.49727	1.14726	-4.79165	1.65416e-06	7.48963e-06
ENSG00000006611	19.844	-4.21322	0.759893	-5.54449	2.94809e-08	1.77028e-07
ENSG00000188162	2.52446	-4.36896	1.24184	-3.51814	0.000434584	0.00121725
ENSG00000173432	5127.49	-5.5475	1.14891	-4.82847	1.37583e-06	6.3296e-06
ENSG00000166796	47.1092	-3.84828	0.638988	-6.02246	1.71784e-09	1.24383e-08
ENSG00000110786	29.1837	-4.69127	0.631012	-7.43451	1.04954e-13	1.39062e-12
ENSG00000129173	259.31	3.35891	0.36598	9.17786	4.39735e-20	1.3977e-18
ENSG00000171714	55.7084	-2.9052	0.516075	-5.6294	1.80835e-08	1.12901e-07
ENSG00000187398	9.49547	-5.10543	1.22592	-4.16458	3.11932e-05	0.000111313
ENSG00000169550	1200.41	2.89638	0.542651	5.33746	9.42587e-08	5.22495e-07
ENSG00000176971	1489.39	-3.58254	0.56376	-6.35473	2.08794e-10	1.72839e-09
ENSG00000129151	353.893	2.47274	0.443618	5.57403	2.48919e-08	1.51399e-07
ENSG00000170959	8200.01	3.28585	0.335194	9.80281	1.095e-22	4.87444e-21
ENSG00000007372	20780.6	2.68413	0.437505	6.13508	8.51189e-10	6.45794e-09
ENSG00000186714	14.125	-2.19452	0.604139	-3.63248	0.00028071	0.000819283
ENSG00000110427	128.327	-4.91285	0.634645	-7.74109	9.85651e-15	1.52885e-13
ENSG00000205177	77.9627	-4.53438	0.639962	-7.0854	1.38644e-12	1.54275e-11
ENSG00000284969	32.8464	-4.14927	0.5779	-7.17991	6.97585e-13	8.14784e-12
ENSG00000085063	6154	-2.08799	0.275057	-7.59112	3.17151e-14	4.53631e-13
ENSG00000135363	204.375	-4.10988	0.513546	-8.00295	1.2147e-15	2.15413e-14
ENSG00000110436	124.62	-4.97586	0.574858	-8.6558	4.8947e-18	1.18959e-16
ENSG00000149090	223.779	-4.07928	0.610176	-6.68542	2.3026e-11	2.17074e-10
ENSG00000135362	259.372	-2.7547	0.493393	-5.58317	2.36168e-08	1.44703e-07
ENSG00000148948	38.0985	-5.99084	0.888402	-6.74339	1.54738e-11	1.50093e-10
ENSG00000187479	2319.47	-3.87713	1.00794	-3.8466	0.00011977	0.00037993
ENSG00000052850	535.854	-3.58596	0.550858	-6.50977	7.52666e-11	6.64341e-10
ENSG00000085117	3643.06	2.08331	0.257132	8.10212	5.40079e-16	1.00153e-14
ENSG00000157570	413.198	-3.02298	0.483587	-6.25116	4.07413e-10	3.24184e-09
ENSG00000175274	1111.35	-2.75957	0.477577	-5.77827	7.54738e-09	4.97175e-08
ENSG00000175264	190.824	-2.61102	0.523718	-4.98554	6.17876e-07	3.02778e-06
ENSG00000181830	2112.85	2.06229	0.231739	8.89919	5.62582e-19	1.57577e-17
ENSG00000121653	562.501	-2.51539	0.343608	-7.32052	2.47015e-13	3.09433e-12
ENSG00000157613	294.898	-3.62085	0.78303	-4.62415	3.76136e-06	1.60714e-05
ENSG00000110492	461.541	-2.3815	0.409433	-5.81657	6.00659e-09	4.01898e-08
ENSG00000180720	40.0072	-2.79252	0.421602	-6.62359	3.50567e-11	3.22138e-10
ENSG00000134571	104.014	2.62035	0.5966	4.39213	1.12243e-05	4.36223e-05
ENSG00000066336	148.419	-4.01431	0.608504	-6.59701	4.19532e-11	3.82089e-10
ENSG00000196666	62.8736	-4.01509	0.581078	-6.90972	4.8562e-12	5.0471e-11
ENSG00000172247	39.9735	-2.16011	0.546431	-3.95313	7.71367e-05	0.000254113
ENSG00000186652	16.5707	-6.27197	1.06541	-5.88691	3.93491e-09	2.69377e-08
ENSG00000134802	679.846	-4.66538	0.434704	-10.7323	7.17891e-27	5.72018e-25
ENSG00000186907	44.1406	-5.61288	0.65157	-8.6144	7.03116e-18	1.67386e-16
ENSG00000149150	159.41	-3.8011	0.365588	-10.3972	2.5532e-25	1.64403e-23
ENSG00000214872	48.1155	-2.29101	0.431752	-5.30631	1.11866e-07	6.14627e-07
ENSG00000149131	13592.7	-4.41196	0.480107	-9.18954	3.94529e-20	1.2586e-18
ENSG00000288534	2.94105	-3.2896	1.09647	-3.00016	0.00269838	0.00637169
ENSG00000254732	129.171	2.36432	0.2842	8.31919	8.85662e-17	1.82465e-15
ENSG00000186509	2.7151	4.26828	1.1855	3.6004	0.000317722	0.0009158
ENSG00000172377	3.88665	2.64179	0.904154	2.92183	0.0034798	0.00800665
ENSG00000110042	357.262	-4.37625	0.332967	-13.1432	1.86174e-39	7.5552e-37
ENSG00000197629	265.589	-3.9393	0.640797	-6.1475	7.87137e-10	6.00855e-09
ENSG00000110077	161.38	-4.26821	0.617991	-6.9066	4.96417e-12	5.1501e-11
ENSG00000110079	66.2254	-6.47211	0.857255	-7.54981	4.35902e-14	6.0852e-13
ENSG00000214787	30.9329	-2.05434	0.625835	-3.28256	0.00102868	0.00266288
ENSG00000166927	127.893	-3.87099	0.738753	-5.2399	1.60666e-07	8.59219e-07
ENSG00000166928	17.5177	-2.71371	0.869095	-3.12246	0.00179346	0.00440664
ENSG00000006118	213.681	-2.0218	0.434628	-4.65178	3.29084e-06	1.41966e-05
ENSG00000110446	337.028	-2.90029	0.370964	-7.81825	5.35646e-15	8.55955e-14
ENSG00000013725	38.6507	-2.247	0.55152	-4.07419	4.61744e-05	0.000158799
ENSG00000167992	175.499	-2.12285	0.35959	-5.90353	3.55797e-09	2.45208e-08
ENSG00000167994	658.773	-4.85218	0.456971	-10.6181	2.45408e-26	1.76229e-24
ENSG00000124939	82.9193	2.78648	0.911323	3.05763	0.00223098	0.00536973
ENSG00000162174	37.3785	-2.70044	0.530838	-5.08714	3.63506e-07	1.84609e-06
ENSG00000177363	531.353	-4.2517	0.538913	-7.88941	3.03607e-15	5.00279e-14
ENSG00000133328	210.28	2.08645	0.405633	5.1437	2.69383e-07	1.39075e-06
ENSG00000126500	321.627	3.28645	0.330177	9.95362	2.43172e-23	1.17871e-21
ENSG00000168065	13.837	-5.12846	0.848263	-6.04583	1.48641e-09	1.08527e-08
ENSG00000110076	187.599	-3.34345	0.488954	-6.83796	8.03281e-12	8.1401e-11
ENSG00000068976	320.411	-2.93611	0.515265	-5.69825	1.21046e-08	7.76278e-08
ENSG00000171219	3198.1	2.64461	0.286791	9.22137	2.93317e-20	9.47847e-19
ENSG00000149735	1118.82	-4.70582	0.594539	-7.91507	2.47118e-15	4.1384e-14
ENSG00000168062	66.2704	-2.37192	0.601729	-3.94184	8.08595e-05	0.000265375
ENSG00000110025	70.5744	2.21928	0.346998	6.39566	1.59853e-10	1.3469e-09
ENSG00000168060	83.1959	-2.38314	0.431798	-5.51911	3.40713e-08	2.02847e-07
ENSG00000204710	20.5638	4.06937	0.699122	5.82068	5.86087e-09	3.93203e-08
ENSG00000285816	92.4941	-4.03911	0.597216	-6.76323	1.34949e-11	1.31925e-10
ENSG00000149798	55.1786	-4.11677	0.515915	-7.97955	1.46866e-15	2.56537e-14
ENSG00000172818	3098.71	2.34457	0.799345	2.93312	0.00335578	0.00775402
ENSG00000172638	985.29	-2.85768	0.34447	-8.29588	1.07786e-16	2.19984e-15
ENSG00000175229	7.75575	-5.19051	1.12277	-4.62294	3.78336e-06	1.61536e-05
ENSG00000179292	11.7523	-4.05606	0.932209	-4.35102	1.35508e-05	5.1924e-05
ENSG00000174807	746.929	-4.6913	0.643358	-7.29191	3.05599e-13	3.77403e-12
ENSG00000174576	13.4365	-4.70961	1.30852	-3.5992	0.000319203	0.000919613
ENSG00000173898	11972.2	2.69545	0.383153	7.03492	1.99382e-12	2.16773e-11
ENSG00000173715	751.843	2.01069	0.24768	8.11808	4.73616e-16	8.88667e-15
ENSG00000173156	1218.05	2.33699	0.397879	5.87363	4.26367e-09	2.90743e-08
ENSG00000172830	3168.87	2.13262	0.268145	7.95322	1.81718e-15	3.11185e-14
ENSG00000175514	5.37864	-4.44713	1.24998	-3.55776	0.000374025	0.00106444
ENSG00000069482	9.08956	-3.92385	0.850918	-4.61131	4.00143e-06	1.70139e-05
ENSG00000172935	291.024	-3.94997	0.571019	-6.91741	4.59961e-12	4.80043e-11
ENSG00000284713	23.2797	-2.58885	0.613812	-4.21766	2.46846e-05	9.00955e-05
ENSG00000172927	386.382	5.78282	0.671177	8.61595	6.93656e-18	1.65585e-16
ENSG00000172890	4740.87	2.13742	0.197982	10.7961	3.59274e-27	2.99066e-25
ENSG00000244411	18.5716	2.05109	0.459109	4.46755	7.91191e-06	3.18411e-05
ENSG00000165457	101.772	-7.69835	0.85594	-8.99403	2.38325e-19	7.03683e-18
ENSG00000186642	309.73	-5.51024	0.571321	-9.64474	5.17445e-22	2.09499e-20
ENSG00000175591	1313.91	2.68688	0.564885	4.75651	1.96966e-06	8.83333e-06
ENSG00000175538	20.4782	-3.45788	0.697569	-4.95705	7.15725e-07	3.46831e-06
ENSG00000054938	12.1173	-2.03964	0.649515	-3.14026	0.00168801	0.00417515
ENSG00000137491	496.241	-5.84662	0.618918	-9.44652	3.50284e-21	1.28144e-19
ENSG00000158555	276.359	-3.58722	0.477159	-7.51786	5.56798e-14	7.64909e-13
ENSG00000149257	3954.41	-2.44642	0.542064	-4.51316	6.38702e-06	2.62058e-05
ENSG00000171533	96.5026	-6.11622	0.790462	-7.73752	1.01375e-14	1.56965e-13
ENSG00000062282	12.3923	-2.44894	0.522287	-4.68888	2.74708e-06	1.20112e-05
ENSG00000085741	130.946	-5.86353	0.767858	-7.63621	2.2371e-14	3.2722e-13
ENSG00000137507	696.396	-4.43562	1.03461	-4.28722	1.80923e-05	6.77202e-05
ENSG00000198488	7.06841	-3.23388	0.984997	-3.28313	0.0010266	0.00265869
ENSG00000149260	3827.66	2.81594	0.303935	9.26495	1.95163e-20	6.44999e-19
ENSG00000254550	48.0894	4.55701	0.57689	7.89927	2.80536e-15	4.65171e-14
ENSG00000151364	22.5836	-2.90985	0.524651	-5.54626	2.91846e-08	1.75429e-07
ENSG00000033327	903.18	-2.6228	0.288708	-9.08463	1.0405e-19	3.1966e-18
ENSG00000150687	1304.83	-2.5697	0.439653	-5.84485	5.07023e-09	3.42795e-08
ENSG00000174804	461.21	-2.70856	0.38682	-7.0021	2.52153e-12	2.70487e-11
ENSG00000077498	141.311	-8.10439	1.49088	-5.43597	5.44988e-08	3.14485e-07
ENSG00000077616	229.151	-3.63243	0.529206	-6.86392	6.69971e-12	6.85286e-11
ENSG00000110172	1727.06	-2.0721	0.606651	-3.41563	0.000636336	0.00171703
ENSG00000166002	29.7451	-2.98861	0.428896	-6.96815	3.21141e-12	3.41494e-11
ENSG00000123901	240.652	3.10372	0.682147	4.54993	5.36644e-06	2.23335e-05
ENSG00000235268	17.8538	3.1859	0.638646	4.98853	6.08415e-07	2.98561e-06
ENSG00000082175	414.5	-4.0044	0.600887	-6.66415	2.66196e-11	2.48402e-10
ENSG00000137672	105.093	-6.44821	0.632491	-10.1949	2.08856e-24	1.21485e-22
ENSG00000187151	456.614	-4.54532	0.527826	-8.6114	7.21765e-18	1.71125e-16
ENSG00000110318	583.087	-2.64562	0.463106	-5.71277	1.11154e-08	7.16261e-08
ENSG00000137675	93.5749	-7.5894	1.07562	-7.05585	1.71549e-12	1.88086e-11
ENSG00000166670	1253.94	-6.68517	1.18428	-5.64492	1.65262e-08	1.04071e-07
ENSG00000196611	902.72	-9.06144	1.51796	-5.96949	2.37996e-09	1.67461e-08
ENSG00000149968	9850.51	-7.42742	1.51034	-4.91771	8.75606e-07	4.19071e-06
ENSG00000262406	358.134	-4.52907	0.999593	-4.53091	5.87303e-06	2.42681e-05
ENSG00000137745	60.0433	-3.73832	0.660884	-5.65654	1.54457e-08	9.75138e-08
ENSG00000187240	2107.13	-2.37801	0.350329	-6.78795	1.13741e-11	1.12644e-10
ENSG00000170962	2350.01	-3.00851	0.474965	-6.33416	2.38634e-10	1.95868e-09
ENSG00000170967	57.6396	-2.64049	0.693588	-3.807	0.000140665	0.000439657
ENSG00000152402	267.2	-3.08958	0.460561	-6.7083	1.96901e-11	1.88064e-10
ENSG00000110675	6.31815	-4.46658	1.07028	-4.1733	3.00223e-05	0.000107619
ENSG00000179331	7.33098	-4.0765	0.904863	-4.5051	6.6341e-06	2.70986e-05
ENSG00000137727	464.659	-2.85758	0.44664	-6.39795	1.57479e-10	1.33075e-09
ENSG00000150750	19.2412	-3.98132	0.700727	-5.6817	1.33362e-08	8.5057e-08
ENSG00000214290	46.049	-4.67069	0.617538	-7.5634	3.92672e-14	5.54379e-13
ENSG00000110777	22.5769	-6.19859	0.88899	-6.97263	3.11074e-12	3.31192e-11
ENSG00000204381	232.821	-5.12374	0.350767	-14.6072	2.52551e-48	2.93801e-45
ENSG00000255561	48.0686	2.09191	0.259484	8.06181	7.5171e-16	1.36355e-14
ENSG00000149294	1177.41	-2.88186	0.489347	-5.88918	3.8811e-09	2.66006e-08
ENSG00000170209	272.31	2.83054	0.390666	7.24542	4.31097e-13	5.21681e-12
ENSG00000149305	5.79345	4.16412	1.0267	4.05583	4.99575e-05	0.000170598
ENSG00000109906	3171.78	-3.3248	0.724545	-4.58882	4.45763e-06	1.88161e-05
ENSG00000166741	4571.71	-5.18686	0.606572	-8.55112	1.21903e-17	2.79528e-16
ENSG00000255663	7.24875	-3.07803	0.801474	-3.84046	0.000122802	0.000388629
ENSG00000149591	1708.08	-3.12672	0.33861	-9.23399	2.60733e-20	8.48842e-19
ENSG00000177103	47.6241	-3.28739	0.492189	-6.67913	2.40361e-11	2.25621e-10
ENSG00000137731	17.0692	-6.0027	1.0514	-5.70927	1.13465e-08	7.30882e-08
ENSG00000137726	90.7542	-6.26843	0.610186	-10.273	9.32683e-25	5.67084e-23
ENSG00000137747	402.495	2.39002	0.544329	4.39077	1.12952e-05	4.38587e-05
ENSG00000110324	346.057	-3.95616	0.493005	-8.02458	1.01877e-15	1.81404e-14
ENSG00000255274	381.513	2.60572	0.335449	7.76785	7.98285e-15	1.2527e-13
ENSG00000137648	15032.6	2.39111	0.382716	6.24773	4.16456e-10	3.30777e-09
ENSG00000149575	51.8513	-4.67202	0.662652	-7.05048	1.78297e-12	1.94577e-11
[truncated: 1,347 more rows]

## Sheet: Supplemental Table S6. Differen
Supplemental Table S6. Differentially expressed circRNAs in KC tissues from males.
circRNA ID	baseMean	log2FoldChange	lfcSE	stat	pvalue	padj
chr12:122702202-122715655	122.062	3.98823	0.379476	10.5098	7.78297e-26	1.40327e-22
hsa-EVPL_0001	29.2141	4.94432	0.502625	9.83699	7.80083e-23	4.6883e-20
hsa-CDR1_0001	767.557	-3.38307	0.342509	-9.8773	5.22199e-23	4.6883e-20
hsa-RELL1_0005	39.4979	4.36919	0.448102	9.75043	1.83689e-22	8.27977e-20
hsa-DOCK1_0035	52.9536	3.77078	0.388431	9.70771	2.79551e-22	1.00806e-19
hsa-MUC16_0001	21.4929	8.33841	1.0019	8.3226	8.60516e-17	2.58585e-14
hsa-SPECC1_0001	43.1868	2.05141	0.262076	7.82754	4.97489e-15	1.28139e-12
hsa-TET2_0005	17.3766	3.14738	0.417646	7.53599	4.84649e-14	1.09228e-11
hsa-FTO_0001	26.6357	-2.80902	0.38262	-7.34155	2.11141e-13	4.22985e-11
hsa-AC090094_0007	37.9686	2.48949	0.347313	7.16788	7.61699e-13	1.37334e-10
hsa-EVPL_0003	7.24705	6.76672	1.02065	6.62979	3.36165e-11	5.51005e-09
chr10:126970702-127257429	11.368	3.79041	0.574431	6.59855	4.15209e-11	6.23851e-09
hsa-RP11-255H23_0001	15.4288	2.84892	0.433662	6.56946	5.04982e-11	7.00371e-09
hsa-RHOBTB3_0011	35.8414	-2.13391	0.330681	-6.45306	1.09611e-10	1.41164e-08
hsa-TULP4_0013	23.4818	2.17222	0.339924	6.39032	1.65543e-10	1.98982e-08
hsa-WDR78_0005	20.9268	-2.58203	0.406977	-6.34441	2.23277e-10	2.51606e-08
hsa-RAPGEF5_0006	13.3904	2.42655	0.411683	5.89423	3.76428e-09	3.99235e-07
hsa-FHOD3_0003	7.9909	3.88108	0.664914	5.83696	5.31608e-09	5.32494e-07
hsa-FAM169A_0002	10.1887	3.0878	0.542003	5.69701	1.21925e-08	1.15701e-06
hsa-N4BP2L2_0001	33.0687	-1.57074	0.278018	-5.64978	1.60657e-08	1.44833e-06
hsa-ERICH5_0002	9.45886	3.76033	0.672805	5.58904	2.28326e-08	1.96034e-06
hsa-MUC16_0002	5.18933	6.28689	1.12928	5.56717	2.58904e-08	2.12184e-06
chr10:126970702-127248109	3.78931	5.83433	1.05383	5.53633	3.0888e-08	2.42135e-06
hsa-ERICH5_0001	8.55586	3.18145	0.583301	5.45422	4.91896e-08	3.69537e-06
hsa-EPB41L2_0001	11.9938	-4.16066	0.78419	-5.30568	1.12253e-07	8.0957e-06
hsa-CPSF6_0011	13.3023	2.11583	0.401589	5.26865	1.37433e-07	9.17745e-06
hsa-TULP4_0012	42.8841	1.39394	0.264246	5.27516	1.32641e-07	9.17745e-06
hsa-DCDC1_0016	6.82262	3.74899	0.715394	5.24045	1.60185e-07	1.03148e-05
hsa-CBL_0005	7.44808	3.13262	0.600125	5.21995	1.78971e-07	1.11189e-05
hsa-DCDC1_0010	5.62846	5.2802	1.01273	5.2138	1.85007e-07	1.11189e-05
hsa-RMST_0004	13.2929	-5.06294	0.980533	-5.16345	2.42433e-07	1.41002e-05
hsa-COBLL1_0025	9.38353	2.6326	0.518953	5.07291	3.9178e-07	2.20743e-05
hsa-DCDC1_0018	5.23047	4.65928	0.923188	5.04695	4.48929e-07	2.45279e-05
hsa-BNC2_0015	20.0444	1.68501	0.33531	5.02523	5.02839e-07	2.66653e-05
hsa-BPTF_0045	26.8983	1.5521	0.314251	4.93903	7.85115e-07	4.04447e-05
hsa-EMX2OS_0001	3.9789	-5.03951	1.06257	-4.74275	2.10839e-06	0.000105595
hsa-GLIS3_0003	5.42928	-4.90554	1.03812	-4.72542	2.29645e-06	0.000111905
hsa-RAPGEF5_0001	9.46767	2.63323	0.562796	4.67883	2.88514e-06	0.000136892
hsa-NEAT1_0001	4.17515	-5.1039	1.10163	-4.63306	3.60304e-06	0.000166572
hsa-PLCE1_0024	3.32156	-4.81242	1.04287	-4.61461	3.93829e-06	0.000177518
hsa-KCNN2_0007	2.39668	5.17421	1.1313	4.5737	4.79187e-06	0.000205708
hsa-TNFRSF21_0001	15.1806	2.00684	0.438655	4.575	4.76226e-06	0.000205708
hsa-SORBS1_0010	3.54702	-4.90498	1.08101	-4.53739	5.69538e-06	0.000238809
hsa-KIFAP3_0001	13.4562	-2.22028	0.491517	-4.5172	6.26635e-06	0.000256778
hsa-FAT1_0005	17.6085	2.00702	0.447356	4.48642	7.24311e-06	0.000290207
hsa-DCDC1_0001	4.93796	3.63055	0.810512	4.47932	7.48796e-06	0.000293496
chr12:52791310-52791774	3.39344	5.06724	1.13837	4.45132	8.53421e-06	0.000327387
hsa-FOXN3_0019	3.22303	4.99756	1.13239	4.41327	1.01819e-05	0.000367161
hsa-FHOD3_0024	4.32952	3.60733	0.815771	4.422	9.77933e-06	0.000367161
hsa-SLC8A1_0015	7.28532	-3.72078	0.843086	-4.41329	1.01813e-05	0.000367161
hsa-ARHGEF4_0015	4.03218	4.20641	0.957256	4.39423	1.11164e-05	0.000392998
hsa-GALK2_0008	7.94743	-2.58821	0.592525	-4.36811	1.25326e-05	0.000434545
hsa-PKHD1_0021	3.43162	-4.88957	1.12511	-4.34586	1.3873e-05	0.000471942
hsa-ABI3BP_0003	3.60241	-4.99009	1.15261	-4.3294	1.49517e-05	0.000499221
hsa-SPATA6_0001	8.10327	-2.60652	0.605729	-4.30311	1.68419e-05	0.000542249
hsa-LIFR_0005	2.75203	-4.57528	1.06299	-4.30417	1.67612e-05	0.000542249
hsa-DCDC1_0005	3.82595	4.2049	0.98664	4.26184	2.02752e-05	0.000641336
hsa-TRERF1_0001	2.7189	4.74656	1.11999	4.23804	2.25476e-05	0.000700921
hsa-ARHGAP26_0002	6.3947	-3.50637	0.829678	-4.22618	2.3769e-05	0.000726364
hsa-UBXN7_0006	34.7165	-1.14496	0.272132	-4.20735	2.58378e-05	0.000776427
hsa-RP11-507M3_0002	10.7574	-2.26027	0.54632	-4.13727	3.51459e-05	0.00103882
hsa-PTBP3_0007	6.67168	2.35737	0.570928	4.12901	3.64329e-05	0.00105949
hsa-ZDBF2_0001	19.4196	1.49241	0.362856	4.11296	3.90614e-05	0.0011179
hsa-DCDC1_0015	1.92156	4.84642	1.18012	4.1067	4.0135e-05	0.00113068
hsa-FAM126A_0001	11.1437	-2.19465	0.535172	-4.10084	4.11653e-05	0.00114186
hsa-PRDM5_0001	19.9705	-1.69621	0.414045	-4.09667	4.19141e-05	0.00114502
hsa-DNAJC6_0001	4.79785	-4.11204	1.00675	-4.08449	4.41745e-05	0.00118876
hsa-PRDM2_0004	1.92459	4.84814	1.19205	4.06705	4.76116e-05	0.00121369
hsa-ASXL1_0001	13.1887	-2.15042	0.528858	-4.06616	4.77938e-05	0.00121369
hsa-ABI3BP_0019	6.80058	-2.73172	0.670804	-4.0723	4.6551e-05	0.00121369
chrX:140783971-140784096	4.07229	-4.47712	1.09882	-4.07449	4.61146e-05	0.00121369
hsa-SUCO_0003	9.28657	2.10386	0.519628	4.04877	5.14875e-05	0.00128933
hsa-TLR6_0001	4.41791	2.94288	0.728591	4.03914	5.36483e-05	0.00132504
hsa-FOXN3_0018	2.5255	4.65687	1.15415	4.03489	5.46279e-05	0.001331
hsa-ARHGAP26_0021	3.41609	-4.22684	1.04938	-4.02793	5.62711e-05	0.00135276
hsa-SAMD4A_0001	2.44615	-4.40469	1.09857	-4.00946	6.08582e-05	0.00144378
hsa-FRMD4A_0010	5.92132	2.25404	0.563927	3.99705	6.41367e-05	0.00148254
hsa-SOGA1_0017	2.44366	4.59433	1.14863	3.99985	6.33817e-05	0.00148254
hsa-PAX6_0001	7.14226	2.45479	0.615078	3.99103	6.57868e-05	0.00148267
hsa-RBBP8_0010	6.08137	2.23358	0.559521	3.99195	6.55333e-05	0.00148267
hsa-FAM169A_0001	4.88503	2.85452	0.717065	3.98083	6.86745e-05	0.00151
hsa-PTBP3_0002	6.75362	2.15397	0.541021	3.98131	6.85358e-05	0.00151
hsa-EPB41L2_0003	8.04253	-2.43679	0.61439	-3.96619	7.30305e-05	0.00158643
hsa-KC6_0001	4.48691	3.51025	0.889262	3.94738	7.90111e-05	0.00169592
hsa-GNB4_0004	2.5137	-4.38165	1.11628	-3.92522	8.66514e-05	0.00183803
hsa-FGFR1_0001	6.44336	-3.52804	0.908603	-3.88292	0.000103208	0.00216376
hsa-PSD3_0019	9.48472	-2.13967	0.551842	-3.87732	0.000105611	0.0021887
chr12:52789802-52789958	1.9585	4.86713	1.26526	3.84675	0.000119696	0.0023979
hsa-ZNF91_0001	32.6768	2.92675	0.760314	3.8494	0.000118407	0.0023979
hsa-AASS_0001	3.38336	-4.18474	1.08704	-3.84966	0.00011828	0.0023979
hsa-LRP11_0001	3.55514	3.46268	0.902015	3.83882	0.000123625	0.00244941
hsa-FCHO2_0038	11.6567	-2.00561	0.525673	-3.81532	0.000136007	0.00263677
hsa-PKHD1_0022	3.22076	-4.77134	1.25	-3.81706	0.000135052	0.00263677
hsa-POF1B_0001	3.02657	3.89459	1.02563	3.79726	0.000146302	0.0028062
hsa-GLIS3_0004	2.80238	-4.53469	1.20289	-3.76984	0.000163353	0.00310026
hsa-ZNF91_0003	2.0928	4.36335	1.16839	3.73448	0.000188105	0.00353284
hsa-FAM169A_0018	2.20333	4.43828	1.19764	3.70587	0.000210668	0.00391582
hsa-SETD3_0001	15.336	-1.34079	0.362675	-3.69695	0.000218203	0.00401449
hsa-IL20RB_0001	6.05313	2.31299	0.637366	3.62899	0.000284532	0.00518193
chr14:104945689-104946183	8.00305	5.63186	1.56608	3.59616	0.000322947	0.00582273
hsa-LPAR1_0005	2.30103	-4.2667	1.18805	-3.59136	0.00032896	0.00587242
hsa-DCDC1_0011	3.30824	3.20382	0.893172	3.58701	0.000334491	0.00591262
hsa-PAPLN_0002	2.94983	3.27774	0.917961	3.57067	0.000356071	0.00623296
hsa-RERE_0006	7.62426	1.98124	0.555998	3.5634	0.000366088	0.00628626
hsa-TULP4_0018	4.20726	2.63918	0.740292	3.56505	0.000363781	0.00628626
hsa-MITD1_0001	3.68187	-3.7562	1.05597	-3.5571	0.000374968	0.00637799
hsa-ZRANB1_0001	1.99458	-4.04377	1.14274	-3.53866	0.000402166	0.00677669
hsa-ZNF292_0001	6.37289	-2.36795	0.670536	-3.53143	0.000413313	0.00690003
hsa-PTBP3_0001	6.64851	1.89776	0.538681	3.52297	0.000426746	0.00705892
hsa-FNIP1_0031	2.70852	-3.83586	1.09118	-3.51532	0.000439226	0.00719932
hsa-FBXO7_0003	4.83204	-3.05425	0.870973	-3.50671	0.000453682	0.00736926
hsa-SPECC1L-ADORA2A_0013	5.36792	2.49172	0.714284	3.48842	0.000485893	0.007822
hsa-VPS13C_0011	7.67645	-2.21883	0.637392	-3.48111	0.000499345	0.00796742
hsa-LPAR1_0003	40.5499	-1.22249	0.351471	-3.4782	0.000504795	0.00798373
hsa-FAM114A2_0004	7.93969	-1.82073	0.524379	-3.47217	0.000516275	0.0080943
hsa-APLF_0001	16.7723	-1.30177	0.37524	-3.46917	0.000522075	0.00811466
hsa-ESRP1_0003	2.96275	3.30817	0.957787	3.45398	0.000552385	0.0085124
hsa-TET1_0005	4.13188	-3.33044	0.967332	-3.44291	0.000575485	0.00879322
hsa-GOLPH3_0002	4.77948	-2.70701	0.786857	-3.44028	0.000581106	0.00880449
hsa-PHACTR1_0001	3.39951	3.2553	0.946933	3.43773	0.00058662	0.00881397
hsa-CNTN4_0009	1.86204	4.18407	1.22056	3.428	0.000608051	0.00906046
hsa-PABPC5-AS1_0001	1.7553	-3.957	1.15988	-3.41156	0.000645934	0.00954606
hsa-CDH11_0005	1.81995	-3.98685	1.17033	-3.40661	0.000657744	0.00956382
hsa-PHLDB2_0040	9.11094	-1.92926	0.566297	-3.4068	0.000657289	0.00956382
hsa-SLK_0007	4.88374	2.30855	0.67949	3.39748	0.000680099	0.00973189
hsa-TMTC3_0001	4.8578	2.18332	0.642284	3.39931	0.000675563	0.00973189
hsa-PLCL2_0002	1.85065	-3.96466	1.16867	-3.39245	0.000692708	0.00981843
hsa-RAPGEF2_0003	1.67924	-3.86948	1.14119	-3.39074	0.000697038	0.00981843
hsa-COBLL1_0015	3.79104	3.058	0.902993	3.38652	0.00070786	0.00989358
hsa-TMEM117_0001	5.59915	2.09695	0.620879	3.3774	0.000731754	0.0101489
hsa-LRP6_0002	4.83331	-2.4576	0.733495	-3.35054	0.000806545	0.0111008
hsa-ABCA6_0001	2.88029	-3.95999	1.18292	-3.34765	0.000814999	0.0111321
chr6:7579785-7579904	3.52011	2.53932	0.760566	3.33872	0.000841659	0.0114099
hsa-PCMTD1_0001	4.31187	2.47246	0.745988	3.31435	0.000918569	0.0123595
hsa-CHD9_0107	17.4238	1.09362	0.330651	3.30747	0.000941412	0.0124806
hsa-TTC28_0034	1.99064	-4.05227	1.22491	-3.30823	0.000938892	0.0124806
hsa-ANKRD17_0008	20.7002	1.0465	0.316675	3.30466	0.000950905	0.0125145
hsa-STAMBPL1_0003	1.79308	-3.89046	1.18159	-3.29256	0.000992812	0.0129713
hsa-PTPN22_0006	2.24704	-3.65694	1.11317	-3.28517	0.00101922	0.0131995
hsa-SH3PXD2A_0001	3.36686	-3.53459	1.07644	-3.2836	0.00102492	0.0131995
hsa-PRRG1_0001	2.65788	-3.80702	1.16313	-3.27309	0.0010638	0.0136031
hsa-REXO4_0001	1.67284	-3.81016	1.16486	-3.27093	0.00107194	0.0136107
hsa-ARAP2_0022	4.66778	2.43924	0.748401	3.25927	0.00111699	0.0139857
hsa-RUSC2_0001	1.83818	-3.90765	1.19839	-3.26074	0.00111121	0.0139857
hsa-DYNC2H1_0018	3.17884	-3.44477	1.05875	-3.25361	0.00113947	0.0141687
hsa-LMO7_0001	1.83624	-3.99841	1.23109	-3.24787	0.00116271	0.0143587
hsa-DOCK1_0010	3.69252	2.31686	0.71617	3.23507	0.00121614	0.0149163
hsa-MAN2A1_0002	3.65171	-3.11359	0.964201	-3.22919	0.00124143	0.0151236
hsa-GALK2_0003	9.64145	-1.49895	0.465328	-3.22127	0.00127624	0.0154434
hsa-ARHGEF4_0017	1.93355	3.58942	1.11773	3.21135	0.00132114	0.0156711
hsa-CYP24A1_0001	3.87596	-3.20336	0.997129	-3.21258	0.00131548	0.0156711
hsa-NNT_0012	3.87835	-2.7759	0.864377	-3.21144	0.0013207	0.0156711
hsa-SUCO_0004	2.2843	3.51783	1.10092	3.19536	0.00139655	0.0162451
hsa-FGFR2_0001	15.1607	-1.22444	0.382832	-3.19837	0.00138208	0.0162451
hsa-NFATC1_0003	2.05934	-4.10731	1.28479	-3.19687	0.00138929	0.0162451
hsa-RARS_0012	22.6723	-1.26157	0.395677	-3.18839	0.00143067	0.0165352
chr17:19742554-19743287	1.9286	3.58449	1.12676	3.18123	0.0014665	0.0168414
hsa-VPS13A_0134	4.17516	2.27848	0.718374	3.17172	0.0015154	0.0172928
hsa-FMN1_0004	3.03456	2.57828	0.813426	3.16965	0.00152621	0.0173067
hsa-VMP1_0001	9.98609	-1.493	0.47184	-3.16421	0.00155502	0.0173068
hsa-DYM_0014	4.92139	-2.19111	0.691702	-3.1677	0.00153649	0.0173068
hsa-ARHGAP26_0007	2.88575	-3.32733	1.05136	-3.16479	0.00155195	0.0173068
hsa-FANCL_0007	2.99514	-3.41412	1.08041	-3.16	0.00157766	0.0174511
hsa-TPST1_0002	6.1206	-2.10041	0.668863	-3.14026	0.00168796	0.0185573
hsa-SLC43A1_0001	2.13205	-3.55691	1.13378	-3.13721	0.00170563	0.0186379
hsa-TPCN1_0007	2.25209	3.25428	1.03837	3.13403	0.00172425	0.0187279
hsa-PLXNA2_0001	2.2746	3.42627	1.09645	3.12487	0.00177881	0.0190905
hsa-REPS2_0008	2.10983	-3.47497	1.11189	-3.12527	0.0017764	0.0190905
hsa-FMN1_0003	2.69147	2.82981	0.909467	3.1115	0.00186137	0.0198583
hsa-PLXNC1_0001	1.69059	-3.8498	1.23909	-3.10696	0.00189019	0.0200471
hsa-GREB1L_0005	2.15072	3.38811	1.09596	3.09144	0.00199189	0.0208292
hsa-PROSC_0001	7.88445	-1.6339	0.528693	-3.09044	0.00199859	0.0208292
hsa-CHD7_0007	2.9349	2.63902	0.853387	3.0924	0.00198543	0.0208292
hsa-SLC47A2_0001	1.92796	3.57976	1.16644	3.06896	0.00214806	0.0221312
hsa-RP11-37B2_0001	3.5373	-3.08693	1.00645	-3.06716	0.00216107	0.0221387
hsa-SENP6_0039	6.74518	-1.80192	0.588294	-3.06296	0.00219159	0.0223245
hsa-MVP_0002	5.7916	-1.97566	0.646271	-3.05702	0.00223551	0.022644
hsa-DDI2_0008	4.23709	2.07905	0.682285	3.04718	0.00230998	0.0232676
hsa-RAD54L2_0021	2.88398	2.75274	0.904006	3.04505	0.00232644	0.0233032
hsa-DYNC1H1_0014	8.79274	-1.58143	0.520397	-3.03889	0.00237449	0.0236531
hsa-CORO1C_0003	15.8612	-1.11569	0.368039	-3.03145	0.00243382	0.0241109
hsa-PLCE1_0011	1.71466	-3.84757	1.27395	-3.02018	0.00252622	0.0248895
hsa-ATAD2B_0001	3.10454	2.39525	0.795012	3.01284	0.00258812	0.0252237
hsa-SOBP_0001	1.40259	-3.61616	1.20023	-3.01288	0.00258784	0.0252237
hsa-SEPT9_0004	5.86918	1.8369	0.611206	3.00537	0.00265254	0.0257125
hsa-AXL_0002	5.60907	-2.15411	0.717526	-3.00214	0.00268091	0.0258485
hsa-ADARB1_0010	2.82795	-3.2454	1.08339	-2.99559	0.00273914	0.0260929
hsa-MAN2A1_0001	8.04818	-1.70148	0.567781	-2.99672	0.00272905	0.0260929
hsa-PCSK5_0002	5.44451	1.82156	0.608807	2.99201	0.00277144	0.0261618
hsa-AIM1_0002	2.27193	2.9485	0.988257	2.98354	0.00284935	0.0267571
hsa-ERC2_0003	2.06529	3.63408	1.22065	2.97717	0.00290919	0.0270873
hsa-LDB2_0002	1.43273	-3.6379	1.22216	-2.97661	0.00291456	0.0270873
hsa-FAF1_0003	4.44315	1.91545	0.644769	2.97075	0.00297072	0.0272559
hsa-NPHP1_0020	2.00268	-3.36533	1.13246	-2.97171	0.0029615	0.0272559
hsa-PCSK5_0003	2.2849	2.94788	0.992553	2.97	0.00297804	0.0272559
hsa-DCLK2_0001	4.18311	1.94595	0.656695	2.96324	0.00304415	0.0276509
hsa-HTT_0001	3.24895	-2.96835	1.00199	-2.96246	0.00305187	0.0276509
hsa-GLI3_0004	17.9148	-1.23749	0.418313	-2.95828	0.00309361	0.0278889
hsa-PCLO_0001	2.98324	2.57771	0.871895	2.95645	0.00311205	0.0279155
hsa-CCDC102B_0002	1.64154	-3.87128	1.3108	-2.95336	0.00314331	0.0280362
hsa-SIPA1L3_0005	5.48504	1.73398	0.587379	2.95206	0.0031566	0.0280362
hsa-COBLL1_0026	4.1229	2.02365	0.687323	2.94424	0.00323745	0.0285685
hsa-ENPP1_0014	1.64411	-3.81232	1.29539	-2.94299	0.00325064	0.0285685
hsa-REPS2_0001	6.24773	-1.96185	0.666909	-2.94171	0.00326407	0.0285685
hsa-ATF6_0007	1.43085	-3.62675	1.23393	-2.93918	0.00329083	0.0286472
hsa-PTK2_0017	10.6379	-1.31215	0.446633	-2.93786	0.00330483	0.0286472
hsa-ZEB1_0010	3.27298	-2.93223	1.00182	-2.92691	0.00342345	0.0293728
hsa-ZNF608_0011	3.44992	2.29722	0.785201	2.92565	0.00343741	0.0293728
hsa-BNC2_0001	4.68817	1.85683	0.634378	2.92701	0.0034224	0.0293728
hsa-RBM39_0015	2.86081	-3.25796	1.11451	-2.92322	0.00346436	0.0294634
hsa-MTA3_0003	1.35811	-3.5533	1.21802	-2.91729	0.00353089	0.0298883
hsa-LDB2_0001	1.44736	-3.58792	1.23316	-2.90953	0.00361973	0.030497
hsa-EIF4G3_0002	5.24416	1.68224	0.580073	2.90005	0.00373103	0.0312886
hsa-C1orf116_0001	2.69446	2.64483	0.915306	2.88956	0.00385782	0.0321425
hsa-ARHGAP26_0022	2.54186	-3.14895	1.09037	-2.88796	0.00387747	0.0321425
hsa-PDGFRL_0001	1.89957	-3.40648	1.18043	-2.8858	0.00390416	0.0321425
hsa-PSD3_0018	9.64434	-1.29071	0.44705	-2.88717	0.00388729	0.0321425
hsa-NLK_0009	6.80433	1.42822	0.495307	2.88349	0.00393291	0.032232
hsa-MKLN1_0012	11.4718	-1.31875	0.457709	-2.88119	0.00396179	0.0323217
hsa-DOCK1_0067	2.17424	3.13788	1.09794	2.85797	0.00426361	0.0344721
hsa-ATAD2B_0032	2.55954	2.60599	0.912902	2.85463	0.00430875	0.0346816
chr17:32112229-82625452	2.89036	2.30397	0.809664	2.84559	0.0044329	0.0353651
hsa-NFIB_0001	3.68988	-2.6677	0.937398	-2.84586	0.00442917	0.0353651
hsa-RUNX1T1_0015	2.5922	-3.12088	1.0988	-2.84026	0.00450771	0.0358035
hsa-ERBIN_0003	2.54351	-3.12267	1.10412	-2.8282	0.00468102	0.037017
hsa-EFCAB2_0003	1.34374	-3.49757	1.23793	-2.82533	0.00472326	0.037188
hsa-STK3_0001	7.18139	-1.51436	0.536591	-2.82218	0.00476979	0.037391
hsa-HMGCLL1_0001	3.6653	-2.33418	0.827629	-2.82033	0.00479748	0.0374452
hsa-PICALM_0008	2.49122	-3.10366	1.10238	-2.8154	0.00487159	0.0378145
hsa-BBS9_0009	2.54522	-3.16233	1.12362	-2.81441	0.00488673	0.0378145
hsa-FTO_0003	2.63422	-3.24216	1.1537	-2.81022	0.00495074	0.0381461
hsa-TMEM181_0002	1.28325	-3.50256	1.24866	-2.80505	0.0050308	0.038598
hsa-PPP1R13L_0002	2.54784	2.65855	0.949322	2.80047	0.00510287	0.0388206
hsa-ENPP1_0008	1.69426	-3.21993	1.14955	-2.80103	0.00509393	0.0388206
hsa-BMPER_0010	1.35288	-3.51712	1.25715	-2.79769	0.00514692	0.038828
hsa-UBAP2_0015	5.01511	1.72883	0.617888	2.79796	0.0051426	0.038828
hsa-KANK2_0001	3.49777	-2.51727	0.901521	-2.79225	0.00523431	0.0393227
hsa-MAP4K3_0006	1.79276	-3.26289	1.17342	-2.78066	0.00542491	0.0405855
hsa-MFN2_0003	1.40624	-3.55462	1.2842	-2.76796	0.00564075	0.0416815
hsa-SATB1_0015	2.74794	2.32387	0.839155	2.76929	0.00561781	0.0416815
hsa-ESYT2_0009	15.4752	-1.04586	0.377614	-2.76965	0.00561169	0.0416815
hsa-BACE2_0001	2.46516	-3.15592	1.14251	-2.76228	0.00574	0.0422417
hsa-SUCO_0001	4.48595	1.75506	0.636326	2.75812	0.00581348	0.0426086
hsa-LRBA_0051	3.71893	2.07371	0.75287	2.7544	0.00587993	0.042748
hsa-XPO1_0002	4.4078	-1.94443	0.708321	-2.74512	0.00604885	0.0437995
hsa-HOMER1_0001	1.63738	-3.16841	1.1555	-2.74202	0.00610623	0.0440381
hsa-RERE_0007	9.67203	1.22398	0.446848	2.73913	0.00616012	0.0440742
hsa-RTN4_0001	4.66617	-2.15166	0.785501	-2.73922	0.00615855	0.0440742
hsa-STAMBPL1_0008	1.71943	-3.20012	1.16969	-2.73587	0.0062216	0.0441635
hsa-ATXN1_0001	10.1791	1.17144	0.428074	2.73653	0.00620915	0.0441635
hsa-GLIS3_0001	1.75763	-3.20227	1.17126	-2.73404	0.00625628	0.0442355
hsa-MARCH6_0047	4.00305	-2.06533	0.761075	-2.7137	0.00665367	0.0468616
hsa-SLC38A1_0009	8.59065	1.26863	0.468424	2.70829	0.00676313	0.0474472
hsa-EPB41L5_0022	2.2647	2.66681	0.985935	2.70486	0.00683342	0.0477545
hsa-PREX2_0001	1.31942	-3.50188	1.29567	-2.70274	0.00687698	0.0478734
hsa-ZBTB46_0001	4.1737	-2.83328	1.05096	-2.6959	0.00701993	0.0486805
hsa-NCOR2_0055	1.84085	2.98661	1.11046	2.68953	0.00715529	0.0494291

## Sheet: Supplemental Table S7. Differen
Supplemental Table S7. Differentially expressed miRNAs in KC tissues from males.
miRNA ID	baseMean	log2FoldChange	lfcSE	stat	pvalue	padj
hsa-miR-143-3p	55799	-8.64142	0.472653	-18.2828	1.13425e-74	8.33675e-72
hsa-miR-10b-5p	6382.41	-9.59486	0.628797	-15.2591	1.43276e-52	5.26541e-50
hsa-miR-376c-3p	885.193	-6.21841	0.423242	-14.6923	7.21702e-49	1.76817e-46
hsa-miR-211-5p	1599.84	-5.61293	0.393896	-14.2498	4.49864e-46	8.26624e-44
hsa-miR-376a-3p	255.836	-6.33248	0.461985	-13.7071	9.20607e-43	1.35329e-40
hsa-miR-337-3p	476.801	-5.66248	0.421767	-13.4256	4.27982e-41	5.24278e-39
hsa-miR-181a-5p	385112	2.52177	0.192547	13.0969	3.43034e-39	3.60186e-37
hsa-miR-126-3p	144356	-6.10252	0.466589	-13.079	4.34127e-39	3.98854e-37
hsa-miR-224-5p	425.871	-5.93134	0.47515	-12.4831	9.23309e-36	7.54036e-34
hsa-miR-127-3p	15504.7	-5.49232	0.440393	-12.4714	1.06921e-35	7.8587e-34
hsa-miR-487b-3p	645.268	-5.34069	0.438877	-12.169	4.54597e-34	3.03753e-32
hsa-miR-200b-5p	540.903	3.5289	0.291214	12.1179	8.48875e-34	5.19936e-32
hsa-miR-138-5p	841.622	4.48674	0.379467	11.8238	2.94099e-32	1.66279e-30
hsa-miR-1-3p	167.755	-4.6754	0.40604	-11.5146	1.11351e-30	5.84595e-29
hsa-miR-376b-5p	109.986	-7.0752	0.628852	-11.251	2.29047e-29	1.12233e-27
hsa-miR-205-5p	17149.3	2.18152	0.198834	10.9716	5.23326e-28	2.40403e-26
hsa-miR-203a-3p	6917.24	5.07122	0.467384	10.8502	1.98924e-27	8.60055e-26
hsa-miR-369-5p	6169.86	-6.03782	0.565436	-10.6782	1.28785e-26	5.25871e-25
hsa-miR-379-5p	1584.78	-5.87606	0.560655	-10.4807	1.05947e-25	4.09846e-24
hsa-miR-124-3p	252.379	3.6439	0.356115	10.2324	1.42015e-24	5.21906e-23
hsa-miR-181b-5p	28738.6	1.8251	0.178587	10.2197	1.61836e-24	5.66427e-23
hsa-miR-200c-5p	86.2655	3.33591	0.329518	10.1236	4.34087e-24	1.45025e-22
hsa-miR-190b-5p	146.083	2.40006	0.2384	10.0674	7.70184e-24	2.46124e-22
hsa-miR-411-5p	4659.8	-5.91771	0.590018	-10.0297	1.12858e-23	3.45628e-22
hsa-miR-425-5p	1060.88	1.97886	0.198148	9.98678	1.74152e-23	5.12007e-22
hsa-miR-145-3p	171.126	-8.0926	0.813639	-9.94617	2.62079e-23	7.40878e-22
hsa-miR-381-3p	109.982	-5.01907	0.504992	-9.93891	2.81903e-23	7.67403e-22
hsa-miR-200a-5p	456.852	3.52668	0.355391	9.92337	3.29457e-23	8.64824e-22
hsa-miR-200c-3p	60365.8	2.85194	0.289277	9.85888	6.2745e-23	1.59026e-21
hsa-miR-378c	622.371	3.01016	0.313805	9.59243	8.60336e-22	2.10782e-20
hsa-miR-126-5p	434.962	-5.48452	0.576523	-9.51309	1.85074e-21	4.38805e-20
hsa-miR-136-3p	133.626	-7.88264	0.834527	-9.44564	3.53242e-21	8.11353e-20
hsa-miR-141-5p	282.985	2.49777	0.265932	9.39251	5.85883e-21	1.30492e-19
hsa-miR-183-5p	12356.6	3.73076	0.403058	9.25614	2.11965e-20	4.45571e-19
hsa-miR-889-3p	100.082	-4.97611	0.537608	-9.25603	2.12177e-20	4.45571e-19
hsa-miR-654-3p	136.354	-5.26234	0.573019	-9.18353	4.1719e-20	8.51762e-19
hsa-miR-203b-5p	89.2178	4.6829	0.529405	8.84559	9.10497e-19	1.80869e-17
hsa-miR-203a-5p	477.346	5.39182	0.614501	8.77431	1.71955e-18	3.32597e-17
hsa-miR-495-5p	70.1	-5.67043	0.658972	-8.60497	7.63396e-18	1.43871e-16
hsa-miR-181a-3p	1531.53	2.63816	0.310423	8.49861	1.91872e-17	3.52565e-16
hsa-miR-379-3p	56.9864	-6.87345	0.827332	-8.30797	9.73553e-17	1.74527e-15
hsa-miR-1185-5p	65.9698	-7.51647	0.912811	-8.23442	1.80429e-16	3.15751e-15
hsa-miR-205-3p	240.087	1.81636	0.221096	8.21523	2.11752e-16	3.61949e-15
hsa-miR-493-3p	339.827	-5.2703	0.644714	-8.17463	2.96764e-16	4.9573e-15
hsa-miR-375-3p	520.059	3.47416	0.425305	8.16864	3.11891e-16	5.09422e-15
hsa-miR-9-5p	557.706	-2.3466	0.288255	-8.14069	3.93046e-16	6.2802e-15
hsa-miR-376b-3p	642.778	-5.33779	0.657925	-8.11308	4.93537e-16	7.64102e-15
hsa-miR-412-5p	68.9658	-3.94223	0.485991	-8.11174	4.99005e-16	7.64102e-15
hsa-miR-154-5p	564.951	-6.51871	0.804115	-8.10669	5.20178e-16	7.80268e-15
hsa-miR-338-5p	57.8025	-7.87701	0.974758	-8.08098	6.42459e-16	9.44415e-15
hsa-miR-429	17457.7	3.10559	0.385292	8.06037	7.60646e-16	1.09623e-14
hsa-miR-487a-5p	115.956	-5.00055	0.622387	-8.03447	9.3985e-16	1.32844e-14
hsa-miR-146a-5p	5221.76	-3.4564	0.436159	-7.92462	2.28854e-15	3.17373e-14
hsa-miR-485-5p	458.825	-5.26018	0.664154	-7.92012	2.3728e-15	3.22964e-14
hsa-miR-410-3p	132.376	-4.34588	0.551954	-7.87363	3.44505e-15	4.60384e-14
hsa-miR-181c-5p	2708.61	-1.82947	0.232531	-7.86764	3.61401e-15	4.74339e-14
hsa-miR-654-5p	81.1524	-5.51623	0.705813	-7.81543	5.4776e-15	7.06322e-14
hsa-miR-96-5p	7638.99	2.92287	0.374738	7.79978	6.20173e-15	7.85909e-14
hsa-miR-656-3p	46.6668	-6.70755	0.863509	-7.76779	7.98689e-15	9.94977e-14
hsa-miR-145-5p	1221.84	-6.73039	0.870935	-7.72777	1.09443e-14	1.34067e-13
hsa-miR-369-3p	55.1688	-5.1514	0.683853	-7.5329	4.96266e-14	5.9796e-13
hsa-miR-139-5p	5749.28	-4.04618	0.538292	-7.5167	5.61769e-14	6.65969e-13
hsa-miR-139-3p	382.743	-4.10479	0.550979	-7.44999	9.33491e-14	1.08907e-12
hsa-miR-10527-5p	73.796	2.34737	0.320075	7.33383	2.2367e-13	2.56871e-12
hsa-miR-95-3p	1724.92	2.30611	0.314784	7.32599	2.37149e-13	2.68161e-12
hsa-miR-135b-5p	16145.7	2.06161	0.282398	7.30038	2.86957e-13	3.19565e-12
hsa-miR-378a-3p	13551.2	2.06743	0.289495	7.14151	9.23101e-13	1.01266e-11
hsa-miR-708-5p	1336.06	1.68116	0.235926	7.12581	1.03473e-12	1.11843e-11
hsa-miR-140-5p	1718.49	-3.10373	0.437258	-7.09817	1.26416e-12	1.34661e-11
hsa-miR-3152-5p	20.4702	-6.94937	0.984533	-7.05854	1.68256e-12	1.76669e-11
hsa-miR-503-5p	40.8281	-4.95866	0.703814	-7.04542	1.84909e-12	1.9142e-11
hsa-miR-409-3p	260.253	-4.22154	0.600073	-7.03505	1.99194e-12	2.00776e-11
hsa-miR-136-5p	65.3685	-5.04125	0.716606	-7.0349	1.9941e-12	2.00776e-11
hsa-miR-323a-3p	44.3659	-3.31957	0.474994	-6.98866	2.77523e-12	2.75648e-11
hsa-miR-99a-5p	269670	-2.00896	0.288127	-6.97247	3.11434e-12	3.05205e-11
hsa-miR-382-3p	25.1734	-5.46315	0.784611	-6.96288	3.33389e-12	3.22422e-11
hsa-miR-182-5p	14219.6	3.61283	0.523049	6.90725	4.94137e-12	4.71677e-11
hsa-miR-183-3p	62.6755	3.89572	0.565324	6.89112	5.53557e-12	5.21621e-11
hsa-miR-138-1-3p	52.8965	3.6316	0.528025	6.87771	6.08226e-12	5.65881e-11
hsa-miR-204-5p	638496	3.09724	0.45613	6.79026	1.11929e-11	1.02834e-10
hsa-miR-450a-5p	257.543	-3.95473	0.586121	-6.74729	1.50631e-11	1.36684e-10
hsa-miR-2392	275.25	-2.23157	0.33166	-6.7285	1.71423e-11	1.53654e-10
hsa-miR-134-3p	38.7244	-6.06527	0.908448	-6.67652	2.44686e-11	2.1668e-10
hsa-miR-224-3p	15.9024	-7.1791	1.08223	-6.63362	3.27542e-11	2.866e-10
hsa-miR-1268b	34.9419	6.62732	1.00758	6.57744	4.78609e-11	4.13856e-10
hsa-miR-134-5p	27.0706	-5.48271	0.835619	-6.56126	5.33548e-11	4.55998e-10
hsa-miR-320c	105.308	1.44825	0.222085	6.52113	6.9782e-11	5.89538e-10
hsa-miR-6510-3p	39.3656	-4.26347	0.65507	-6.50842	7.5947e-11	6.27203e-10
hsa-miR-337-5p	24.6037	-7.22435	1.10985	-6.50931	7.5498e-11	6.27203e-10
hsa-miR-944	70.0374	2.32933	0.358715	6.49355	8.38353e-11	6.84655e-10
hsa-miR-495-3p	23.5721	-5.26306	0.812055	-6.48116	9.10193e-11	7.35156e-10
hsa-miR-494-5p	24.9826	-6.2066	0.957992	-6.47876	9.24786e-11	7.38824e-10
hsa-miR-150-5p	2170.95	-3.36188	0.519777	-6.46793	9.93575e-11	7.85245e-10
hsa-miR-493-5p	318.221	-4.78312	0.742566	-6.44134	1.18423e-10	9.25967e-10
hsa-miR-335-5p	432.632	-1.64249	0.25519	-6.43634	1.2239e-10	9.37049e-10
hsa-miR-382-5p	183.106	-4.512	0.700976	-6.43674	1.22067e-10	9.37049e-10
hsa-miR-4732-3p	28.527	-6.8392	1.0657	-6.41753	1.385e-10	1.04946e-09
hsa-miR-195-5p	693.514	-1.78965	0.279205	-6.40981	1.45702e-10	1.09276e-09
hsa-miR-450b-5p	18.3252	-3.54561	0.555744	-6.37994	1.77161e-10	1.31529e-09
hsa-miR-221-3p	5564.04	1.34992	0.211663	6.37771	1.79758e-10	1.32122e-09
hsa-miR-5100	54.4227	-3.02282	0.474176	-6.37488	1.83105e-10	1.33249e-09
hsa-miR-6843-3p	51.3811	3.32683	0.522143	6.3715	1.87192e-10	1.34888e-09
hsa-miR-511-5p	15.673	-6.56977	1.04493	-6.28729	3.23049e-10	2.30525e-09
hsa-miR-3085-5p	48.0919	3.96309	0.636512	6.22626	4.77692e-10	3.37599e-09
hsa-miR-411-3p	41.9666	-5.04428	0.816354	-6.17903	6.44966e-10	4.51477e-09
hsa-miR-625-5p	219.287	-2.27805	0.371528	-6.13158	8.70121e-10	6.03339e-09
hsa-miR-181a-2-3p	3292	2.21645	0.361587	6.12979	8.79949e-10	6.04451e-09
hsa-miR-432-5p	375.052	-4.85226	0.801302	-6.05547	1.40009e-09	9.52837e-09
hsa-miR-4634	108.674	-5.96909	0.996346	-5.99098	2.08581e-09	1.40649e-08
hsa-miR-133a-3p	7.86507	-6.16696	1.03511	-5.95778	2.5568e-09	1.70841e-08
hsa-miR-149-5p	81375	2.67331	0.448842	5.95603	2.58442e-09	1.7113e-08
hsa-miR-93-5p	17979.2	1.48246	0.250946	5.9075	3.47348e-09	2.27947e-08
hsa-miR-1293	5.97581	6.36518	1.08589	5.86172	4.58096e-09	2.97965e-08
hsa-miR-154-3p	13.4821	-6.34001	1.09176	-5.80713	6.35522e-09	4.09744e-08
hsa-miR-223-3p	859.667	-2.46714	0.42935	-5.74622	9.12612e-09	5.83278e-08
hsa-miR-889-5p	11.1502	-6.0804	1.05973	-5.73768	9.59844e-09	6.08177e-08
hsa-miR-424-5p	1284.73	-3.72418	0.64985	-5.73082	9.99453e-09	6.27862e-08
hsa-miR-370-3p	7.70001	-6.12353	1.07214	-5.71149	1.11992e-08	6.9758e-08
hsa-miR-377-3p	17.3559	-5.63161	1.02181	-5.51141	3.55964e-08	2.1986e-07
hsa-miR-487a-3p	16.6435	-5.51043	1.00075	-5.50628	3.66505e-08	2.22629e-07
hsa-miR-376a-5p	8.44709	-5.67511	1.03041	-5.50765	3.63664e-08	2.22629e-07
hsa-miR-200b-3p	3678.59	2.39929	0.436701	5.49412	3.92661e-08	2.36562e-07
hsa-miR-508-3p	185.413	-3.74247	0.681589	-5.4908	4.00117e-08	2.39094e-07
hsa-miR-496	34.2177	-3.85975	0.709689	-5.43865	5.36863e-08	3.18221e-07
hsa-miR-193b-3p	4193.03	1.75499	0.336339	5.21794	1.80927e-07	1.06385e-06
hsa-miR-196a-5p	13.1664	-3.52623	0.67704	-5.2083	1.90584e-07	1.11019e-06
hsa-miR-200a-3p	4199.77	2.18575	0.419765	5.20709	1.91829e-07	1.11019e-06
hsa-miR-125a-3p	113.796	1.73688	0.335536	5.17642	2.26188e-07	1.29882e-06
hsa-miR-4775	16.841	2.41571	0.473795	5.09863	3.4212e-07	1.94929e-06
hsa-miR-184	4.74706e+06	2.81511	0.557841	5.04644	4.50127e-07	2.54495e-06
hsa-miR-132-3p	119.343	-2.17031	0.431745	-5.02682	4.9868e-07	2.79794e-06
hsa-miR-574-5p	5972.35	1.50089	0.300022	5.00262	5.65571e-07	3.1492e-06
hsa-miR-4776-5p	4.7075	5.41834	1.09305	4.95707	7.15629e-07	3.95479e-06
hsa-miR-651-5p	81.6029	1.41313	0.286291	4.93598	7.97483e-07	4.37425e-06
hsa-miR-204-3p	461.584	3.4061	0.691445	4.92606	8.39059e-07	4.56821e-06
hsa-miR-31-3p	58.4656	2.96556	0.602497	4.92211	8.56173e-07	4.62711e-06
hsa-miR-885-5p	18.1698	2.80748	0.572883	4.90062	9.5534e-07	5.12536e-06
hsa-miR-3960	34.935	-2.23729	0.458144	-4.88339	1.04279e-06	5.55398e-06
hsa-miR-212-3p	126.025	-2.46117	0.509258	-4.83285	1.34595e-06	7.11707e-06
hsa-miR-122-5p	8.99071	3.76231	0.785994	4.78669	1.69558e-06	8.90178e-06
hsa-miR-5787	15.762	-4.45454	0.937516	-4.75143	2.01982e-06	1.05288e-05
hsa-miR-7706	38.7866	1.6965	0.357445	4.74618	2.07292e-06	1.07296e-05
hsa-miR-485-3p	3.99343	-5.19573	1.09551	-4.74277	2.10816e-06	1.08356e-05
hsa-miR-155-5p	1686.69	-2.68281	0.567494	-4.72747	2.27336e-06	1.15236e-05
hsa-miR-543	9.20897	-4.67995	0.989867	-4.72785	2.26906e-06	1.15236e-05
hsa-miR-363-3p	88.0432	-2.08064	0.440251	-4.72603	2.28948e-06	1.15258e-05
hsa-miR-655-3p	4.43774	-5.34745	1.1344	-4.7139	2.43022e-06	1.21511e-05
hsa-miR-4647	7.82732	3.05531	0.650246	4.69869	2.61833e-06	1.30032e-05
hsa-let-7i-3p	122.128	-2.059	0.439879	-4.68084	2.85699e-06	1.40932e-05
hsa-miR-32-3p	114.878	1.40416	0.301227	4.66148	3.13939e-06	1.5383e-05
hsa-miR-455-3p	146.46	-2.74204	0.588866	-4.65647	3.21678e-06	1.56579e-05
hsa-miR-2114-5p	16.4984	-5.08748	1.09603	-4.64172	3.45517e-06	1.67076e-05
hsa-miR-329-3p	4.00269	-5.18237	1.12156	-4.62067	3.82502e-06	1.83751e-05
hsa-miR-299-3p	3.85185	-5.14924	1.1167	-4.61111	4.0053e-06	1.91162e-05
hsa-miR-494-3p	3.88284	-5.14147	1.11774	-4.59987	4.22755e-06	2.00468e-05
hsa-miR-141-3p	4088.63	1.81881	0.395706	4.59637	4.29925e-06	2.02561e-05
hsa-miR-130a-3p	5365.3	-1.95492	0.429791	-4.54853	5.40207e-06	2.51299e-05
hsa-miR-876-3p	3.94836	-5.17175	1.13682	-4.5493	5.38258e-06	2.51299e-05
hsa-miR-937-3p	5.79573	3.64779	0.803049	4.54243	5.56091e-06	2.57061e-05
hsa-miR-424-3p	103.451	-2.94502	0.648828	-4.53898	5.65265e-06	2.59669e-05
hsa-miR-299-5p	4.77941	-5.44503	1.20331	-4.52504	6.03844e-06	2.75668e-05
hsa-miR-22-5p	642.742	1.38118	0.305842	4.51599	6.30227e-06	2.85936e-05
hsa-miR-769-3p	150.748	1.26984	0.284255	4.46726	7.92262e-06	3.57247e-05
hsa-miR-302b-3p	8.44676	-4.06252	0.910637	-4.46118	8.15078e-06	3.65294e-05
hsa-miR-31-5p	47.5318	2.85444	0.656013	4.35119	1.35402e-05	6.03156e-05
hsa-miR-323a-5p	9.04023	-3.09448	0.718257	-4.30832	1.64497e-05	7.28344e-05
hsa-miR-505-3p	53.761	-1.42428	0.330806	-4.3055	1.66611e-05	7.33286e-05
hsa-miR-151a-5p	18024.4	-1.04214	0.243736	-4.27568	1.90554e-05	8.33675e-05
hsa-miR-202-5p	15.5207	-5.53994	1.30098	-4.25828	2.06003e-05	8.95929e-05
hsa-miR-629-3p	54.471	1.30899	0.308525	4.24272	2.20825e-05	9.54743e-05
hsa-miR-132-5p	2270.73	-1.4993	0.353497	-4.24133	2.22199e-05	9.55066e-05
hsa-miR-383-5p	30.1554	-2.73401	0.648246	-4.21755	2.46969e-05	0.000105536
hsa-miR-29b-3p	2885.74	-1.00843	0.240955	-4.18512	2.85011e-05	0.000121089
hsa-miR-770-5p	3.80437	-5.14537	1.23448	-4.16803	3.0724e-05	0.000129783
hsa-miR-182-3p	35.1032	3.45425	0.829548	4.16402	3.12695e-05	0.000131332
hsa-miR-451a	3777.41	-2.8483	0.68704	-4.14575	3.38696e-05	0.000141444
hsa-miR-142-3p	141.171	-2.43911	0.590513	-4.13049	3.61992e-05	0.000150319
hsa-miR-214-5p	663.956	-1.35155	0.330603	-4.08813	4.3487e-05	0.000179567
hsa-miR-433-3p	15.7888	-2.77989	0.684538	-4.06097	4.88688e-05	0.000200663
hsa-miR-433-5p	4.6121	-4.78323	1.18192	-4.04701	5.18751e-05	0.000211823
hsa-miR-10b-3p	3.29885	-4.91622	1.21522	-4.04555	5.2201e-05	0.000211976
hsa-miR-378a-5p	93.9561	1.57758	0.391774	4.02676	5.65511e-05	0.00022838
hsa-miR-628-3p	32.8154	-1.33188	0.3326	-4.00446	6.21585e-05	0.000249653
hsa-miR-135b-3p	62.4731	2.37525	0.595778	3.9868	6.69705e-05	0.000267518
hsa-miR-181d-5p	421.085	-1.33271	0.334572	-3.98334	6.79545e-05	0.00026853
hsa-miR-550a-5p	29.5204	1.53048	0.384183	3.98374	6.78389e-05	0.00026853
hsa-miR-186-5p	296.468	-1.44976	0.365445	-3.9671	7.27516e-05	0.000285949
hsa-miR-142-5p	45.696	-2.93305	0.744191	-3.94126	8.10551e-05	0.000316891
hsa-miR-675-5p	75.0774	2.96203	0.756133	3.91734	8.9531e-05	0.000348176
hsa-miR-212-5p	14.7453	-2.09702	0.536185	-3.91099	9.19169e-05	0.000353712
hsa-miR-668-3p	3.56651	-5.04243	1.28926	-3.9111	9.18784e-05	0.000353712
hsa-miR-511-3p	3.54454	-5.0387	1.29464	-3.89198	9.94304e-05	0.000380632
hsa-miR-497-5p	1377.99	-1.18221	0.305595	-3.86854	0.000109488	0.000416963
hsa-miR-191-3p	154.605	1.90458	0.493281	3.86104	0.000112906	0.000427761
hsa-miR-6504-5p	3.42846	-4.98314	1.29568	-3.84598	0.000120072	0.000452581
hsa-miR-487b-5p	3.30779	-4.28764	1.11584	-3.84252	0.000121779	0.000456672
hsa-miR-542-5p	691.681	-2.86499	0.746158	-3.83965	0.000123208	0.000459686
hsa-miR-125b-2-3p	87.5848	-1.77403	0.462706	-3.83404	0.000126055	0.00046793
hsa-miR-1908-3p	3.74932	-4.49049	1.17256	-3.82964	0.00012833	0.000473981
hsa-miR-509-3p	550.867	-2.61845	0.688627	-3.80242	0.00014329	0.000526589
hsa-miR-4485-3p	28.4385	-4.52835	1.19228	-3.79805	0.000145837	0.000533284
hsa-miR-1910-5p	4.4363	4.7797	1.26766	3.77048	0.000162934	0.000592856
hsa-miR-4728-3p	8.74117	2.30904	0.617673	3.73829	0.000185278	0.000667545
hsa-miR-3152-3p	3.2964	-4.89748	1.32107	-3.7072	0.000209562	0.000747708
hsa-miR-26a-1-3p	25.2867	1.46634	0.395997	3.70292	0.000213135	0.000756783
hsa-miR-99a-3p	23.5004	-2.26173	0.61622	-3.67034	0.000242229	0.000855954
hsa-miR-100-5p	88473.1	-1.01714	0.278535	-3.65176	0.000260446	0.000915924
hsa-miR-302a-3p	3.94911	-3.911	1.07253	-3.64651	0.000265822	0.000930376
hsa-miR-548ay-3p	2.57713	5.20971	1.44506	3.6052	0.000311917	0.00108141
hsa-miR-450a-2-3p	2.38595	-4.44317	1.26904	-3.50122	0.000463134	0.00159814
hsa-miR-210-5p	38.8464	1.87741	0.544412	3.4485	0.000563699	0.00193607
hsa-miR-744-5p	1120.98	1.18438	0.343694	3.44603	0.00056889	0.00194481
hsa-miR-4454	27.0315	-2.16923	0.630425	-3.4409	0.000579776	0.00197285
hsa-miR-140-3p	102.505	-3.38284	0.985727	-3.43182	0.000599538	0.00203069
hsa-miR-27a-5p	538.855	2.05278	0.598751	3.42844	0.000607068	0.00204676
hsa-let-7c-5p	207803	-1.20998	0.355143	-3.40703	0.00065674	0.00220413
hsa-miR-323b-3p	11.3828	-2.76685	0.822574	-3.36365	0.0007692	0.00256983
hsa-miR-7704	45.832	-2.99152	0.892055	-3.35351	0.000797925	0.00265373
hsa-miR-15b-3p	196.33	1.31692	0.392856	3.35218	0.000801788	0.00265457
hsa-miR-29a-3p	8486.35	-1.23255	0.368329	-3.34632	0.000818925	0.00268951
hsa-miR-377-5p	5.59696	-3.71463	1.11015	-3.34607	0.000819661	0.00268951
hsa-miR-513c-5p	56.2462	-2.71634	0.813757	-3.33803	0.000843754	0.00275626
hsa-miR-6503-5p	13.8138	-2.20322	0.661046	-3.33293	0.000859359	0.00279482
hsa-miR-25-5p	12.7663	2.0218	0.607766	3.3266	0.000879114	0.00283399
hsa-miR-3922-3p	2.77838	4.15654	1.25447	3.31338	0.000921765	0.0029585
hsa-miR-33a-3p	19.5964	1.73426	0.524848	3.30431	0.000952111	0.00304262
hsa-miR-346	5.78614	-3.33253	1.00973	-3.30041	0.000965427	0.00307181
hsa-miR-409-5p	2.43674	-4.47193	1.35591	-3.2981	0.000973414	0.00308388
hsa-miR-556-3p	5.08347	2.90126	0.89916	3.22663	0.00125258	0.00391764
hsa-miR-431-5p	36.916	-3.02531	0.937538	-3.22686	0.00125155	0.00391764
hsa-miR-942-5p	48.3305	1.49048	0.465776	3.19999	0.00137434	0.00428027
hsa-miR-27b-3p	168434	-1.42822	0.447063	-3.19468	0.00139984	0.00434127
hsa-miR-125b-5p	41718	-1.5377	0.483901	-3.17771	0.00148444	0.00456511
hsa-miR-758-3p	4.79195	-3.67405	1.15968	-3.16817	0.00153401	0.0046979
hsa-miR-548az-5p	4.96512	2.72051	0.861071	3.15945	0.00158065	0.00482067
hsa-miR-887-3p	43.3619	-2.50083	0.7938	-3.15046	0.00163016	0.00495109
hsa-miR-6814-5p	3.86147	2.49304	0.796545	3.12982	0.00174912	0.00529054
hsa-miR-450a-1-3p	3.11708	-3.50692	1.12299	-3.12283	0.00179122	0.00539567
hsa-miR-3614-5p	10.6047	1.94846	0.625103	3.11702	0.0018269	0.00545253
hsa-miR-655-5p	2.42137	-4.45055	1.42762	-3.11747	0.00182409	0.00545253
hsa-miR-942-3p	8.3038	1.68291	0.540746	3.1122	0.00185698	0.00550356
hsa-miR-513b-5p	19.2626	-3.04952	0.982715	-3.10316	0.00191467	0.00565174
hsa-let-7e-5p	29059.8	1.07126	0.345875	3.09725	0.00195326	0.0057426
hsa-miR-676-3p	34.4058	-1.40507	0.45842	-3.06503	0.00217649	0.0063734
hsa-miR-374a-5p	218.575	-1.02835	0.337025	-3.05126	0.00227886	0.00664668
hsa-miR-25-3p	5038.59	-1.23801	0.408911	-3.02758	0.00246517	0.00713348
hsa-miR-663b	26.9543	3.35688	1.10934	3.02601	0.00247805	0.00714263
hsa-miR-323b-5p	2.63513	-4.56344	1.51669	-3.00882	0.00262264	0.00752985
hsa-miR-4510	32.502	-1.38378	0.4607	-3.00365	0.0026676	0.00762913
hsa-miR-195-3p	110.543	-1.19604	0.400866	-2.98363	0.0028485	0.00811492
hsa-miR-514a-3p	18.6674	-2.73727	0.91915	-2.97804	0.00290097	0.00823249
hsa-miR-1251-5p	6.35517	-4.73443	1.59802	-2.96269	0.00304965	0.00862112
hsa-miR-1269a	2.58522	4.4955	1.51861	2.96027	0.00307368	0.00865575
hsa-miR-4521	1.91197	4.70874	1.60536	2.93313	0.00335565	0.00941375
hsa-miR-365a-5p	6.72726	2.35638	0.805817	2.92421	0.00345337	0.00965105
hsa-miR-4787-3p	17.4806	1.28295	0.440404	2.91312	0.00357838	0.00996255
hsa-miR-769-5p	65.4311	1.36286	0.468359	2.90985	0.00361603	0.0100294
hsa-miR-129-5p	11.9095	-1.61843	0.557069	-2.90526	0.00366954	0.0101395
hsa-miR-330-3p	20.5679	1.14906	0.398434	2.88394	0.00392731	0.0107708
hsa-miR-101-3p	31.6808	-1.14057	0.396207	-2.87872	0.00399291	0.0108696
hsa-miR-193a-3p	376.74	-1.62867	0.569917	-2.85773	0.00426684	0.0115299
hsa-miR-1307-3p	233.771	1.23364	0.434186	2.84128	0.00449327	0.0120973
hsa-miR-125b-1-3p	525.73	-1.19157	0.421494	-2.82701	0.00469851	0.0125578
hsa-miR-339-5p	101.01	1.39253	0.497503	2.79904	0.00512541	0.0136492
hsa-miR-30c-2-3p	205.001	-1.28865	0.46103	-2.79515	0.00518751	0.0137647
hsa-miR-10395-3p	17.1729	-1.53602	0.550727	-2.78907	0.005286	0.0139756
hsa-miR-592	32.2649	-1.90818	0.69054	-2.76332	0.00572174	0.0150734
hsa-miR-6089	2.73454	-2.82723	1.03725	-2.72571	0.0064163	0.0168428
hsa-miR-4661-5p	3.07774	2.36752	0.870075	2.72105	0.0065074	0.0170211
hsa-miR-598-3p	154.712	1.09902	0.405364	2.7112	0.0067041	0.0174117
hsa-miR-3065-5p	3.49194	-2.76586	1.02181	-2.70683	0.006793	0.0175805
hsa-miR-3115	2.40634	2.63632	0.977579	2.69679	0.00700122	0.0179926
hsa-miR-374b-3p	60.0649	-1.03983	0.38556	-2.69692	0.0069983	0.0179926
hsa-miR-107	5.71149	1.7979	0.66886	2.68801	0.00718789	0.018408
hsa-miR-589-5p	30.9656	-1.22497	0.459171	-2.66779	0.0076351	0.0194854
hsa-miR-214-3p	557.404	-1.06575	0.400158	-2.66332	0.00773741	0.0196782
hsa-miR-302d-3p	1.24037	-3.47439	1.31163	-2.64891	0.00807524	0.0204666
hsa-miR-3135b	2618.19	1.1724	0.442883	2.6472	0.00811621	0.0204997
hsa-miR-331-3p	6.67208	-2.53004	0.95825	-2.64027	0.00828391	0.0208516
hsa-miR-4645-3p	1.46493	-3.67745	1.39399	-2.63809	0.00833755	0.020915
hsa-miR-3126-5p	2.85995	-2.78215	1.06941	-2.60157	0.00927985	0.0231996
hsa-miR-12136	121.759	-2.80187	1.07898	-2.59678	0.0094103	0.023446
hsa-miR-935	59.9103	1.13053	0.4366	2.58939	0.00961457	0.023874
hsa-miR-3944-5p	4.85821	1.79752	0.702747	2.55785	0.0105321	0.0259767
hsa-miR-210-3p	45.4353	1.02392	0.401874	2.54786	0.0108385	0.026643
hsa-miR-3166	4.87668	2.35451	0.927926	2.5374	0.0111681	0.0271168
hsa-miR-541-5p	1.46863	-3.76912	1.48562	-2.53706	0.0111787	0.0271168
hsa-miR-885-3p	2.27844	2.90524	1.14845	2.52969	0.0114162	0.0276016
hsa-miR-135a-2-3p	7.6261	-2.09621	0.832917	-2.51671	0.0118456	0.0285459
hsa-miR-23a-5p	27.7286	1.73195	0.691837	2.5034	0.0123005	0.0294491
hsa-miR-410-5p	2.62757	-3.19627	1.28021	-2.49667	0.0125365	0.0297236
hsa-miR-671-3p	21.2749	1.54262	0.619772	2.48901	0.0128099	0.0302742
hsa-miR-656-5p	1.35334	-3.64323	1.472	-2.47503	0.0133226	0.031385
hsa-miR-3064-5p	7.92847	1.30893	0.533441	2.45375	0.0141375	0.0331984
hsa-miR-135a-5p	960.996	-1.92412	0.788357	-2.44067	0.0146602	0.0343162
hsa-miR-4448	97.142	-1.60613	0.660869	-2.43033	0.015085	0.035087
hsa-miR-370-5p	1.72135	-3.30757	1.36427	-2.42443	0.0153325	0.0355501
hsa-miR-6764-5p	3.90532	1.7371	0.723517	2.40091	0.0163542	0.0377042
hsa-miR-6762-3p	2.48302	-2.66878	1.12659	-2.36889	0.0178414	0.0409795
hsa-miR-29b-2-5p	21.2058	-1.30555	0.553775	-2.35755	0.0183959	0.0421215
hsa-miR-548aw	3.41318	-2.11612	0.898662	-2.35475	0.0185352	0.0423087
hsa-miR-1225-5p	7.94214	-2.37415	1.01019	-2.3502	0.0187636	0.0425655
hsa-miR-3940-3p	2.24501	2.78378	1.18415	2.35086	0.01873	0.0425655
hsa-miR-101-5p	6.07334	-1.75165	0.746393	-2.34682	0.0189342	0.0425914
hsa-miR-193b-5p	196.909	1.22651	0.522643	2.34674	0.0189385	0.0425914
hsa-miR-9902	4.37424	2.48186	1.05767	2.34654	0.0189488	0.0425914
hsa-miR-3187-3p	2.33437	-3.11678	1.32977	-2.34385	0.0190857	0.0427682
hsa-miR-585-5p	4.03173	-1.86755	0.799777	-2.33508	0.019539	0.043651
hsa-miR-18a-3p	3.62146	-1.92714	0.826393	-2.33199	0.0197013	0.0438801
hsa-miR-3129-5p	10.5516	1.0842	0.465671	2.32825	0.0198986	0.0441857
hsa-miR-6815-5p	6.13121	1.48223	0.637558	2.32486	0.0200795	0.0444532
hsa-miR-380-3p	2.37103	-2.5235	1.08618	-2.32328	0.0201641	0.0445063
hsa-miR-1271-3p	1.92733	-2.83497	1.22177	-2.32038	0.0203202	0.0447167
hsa-miR-3943	1.12638	-3.38385	1.46037	-2.31711	0.0204976	0.0449723
hsa-miR-92b-5p	6.25189	-2.39474	1.04008	-2.30245	0.0213099	0.0464771
hsa-miR-345-5p	460.406	-1.19488	0.519562	-2.29979	0.0214604	0.0465291
hsa-miR-490-5p	11.8949	-2.66252	1.15842	-2.29841	0.0215386	0.0465614
hsa-miR-3120-5p	158.131	-1.77578	0.774608	-2.29249	0.0218771	0.0470166
hsa-miR-3180-3p	2.46176	2.26937	0.989585	2.29325	0.0218333	0.0470166
hsa-miR-548h-5p	4.01852	-2.25869	0.986608	-2.28935	0.0220589	0.0471317
hsa-miR-329-5p	1.20175	-3.46335	1.51277	-2.28941	0.0220554	0.0471317
hsa-miR-100-3p	8.93933	-1.21048	0.531699	-2.27663	0.0228084	0.0485918

## Sheet: Supplemental Table S8. Differen
Supplemental Table S8. Differentially expressed mRNAs in KC tissues from males.
mRNA ID	baseMean	log2FoldChange	lfcSE	stat	pvalue	padj
ENSG00000154274	1140.81	3.42231	0.126591	27.0345	5.81528e-161	1.00069e-156
ENSG00000167653	903.61	7.80487	0.311047	25.0922	6.04299e-139	5.19939e-135
ENSG00000025039	338.249	-4.33262	0.198663	-21.8089	1.90967e-105	1.09539e-101
ENSG00000113594	1013.64	-7.25953	0.356552	-20.3604	3.7585e-92	1.29353e-88
ENSG00000242732	431.04	-5.00495	0.245801	-20.3618	3.65079e-92	1.29353e-88
ENSG00000172005	6965.16	5.92062	0.292651	20.231	5.2235e-91	1.4981e-87
ENSG00000120833	459.042	-5.02191	0.249024	-20.1664	1.93275e-90	4.75125e-87
ENSG00000244242	917.063	4.9176	0.246568	19.9442	1.68441e-88	3.62317e-85
ENSG00000109472	1200.01	-3.94822	0.198023	-19.9382	1.898e-88	3.62898e-85
ENSG00000154188	916.916	-7.71025	0.387937	-19.875	6.69638e-88	1.15231e-84
ENSG00000178031	1118.77	-6.83461	0.345087	-19.8055	2.66902e-87	4.17532e-84
ENSG00000135111	280.715	-5.9619	0.313426	-19.0217	1.12682e-80	1.61586e-77
ENSG00000117519	3729.27	-3.30178	0.175828	-18.7784	1.13342e-78	1.5003e-75
ENSG00000162645	995.916	-6.2387	0.347315	-17.9627	3.82097e-72	4.69652e-69
ENSG00000144369	375.01	-4.80007	0.267733	-17.9286	7.05655e-72	8.09527e-69
ENSG00000158560	241.709	-6.05374	0.340363	-17.7862	9.04875e-71	9.73193e-68
ENSG00000198832	1331.92	-3.88966	0.21996	-17.6835	5.62305e-70	5.69185e-67
ENSG00000138356	315.949	-5.56728	0.319513	-17.4243	5.39858e-68	5.16104e-65
ENSG00000138646	179.83	-6.211	0.356635	-17.4155	6.28881e-68	5.69568e-65
ENSG00000164619	1509.24	-4.67355	0.269998	-17.3096	3.98059e-67	3.4249e-64
ENSG00000188257	10327.4	-13.0082	0.751812	-17.3024	4.50883e-67	3.69467e-64
ENSG00000078596	267.87	-6.61696	0.38404	-17.2299	1.58425e-66	1.23917e-63
ENSG00000074410	2597.76	-6.33522	0.371377	-17.0587	3.01039e-65	2.2523e-62
ENSG00000134802	572.363	-4.66424	0.276999	-16.8385	1.27421e-63	9.13612e-61
ENSG00000134352	7265.49	-2.84456	0.169045	-16.8273	1.54094e-63	1.06066e-60
ENSG00000102804	10513.3	-3.34812	0.199951	-16.7447	6.18955e-63	4.09653e-60
ENSG00000144642	1245.86	-4.36736	0.260994	-16.7336	7.46239e-63	4.75603e-60
ENSG00000001461	1652.63	2.23137	0.134527	16.5868	8.68349e-62	5.33662e-59
ENSG00000157766	705.105	-8.83198	0.533521	-16.5542	1.49416e-61	8.86603e-59
ENSG00000183044	1999.39	2.37026	0.144176	16.44	9.88754e-61	5.6715e-58
ENSG00000250644	1621.87	5.03188	0.306215	16.4325	1.12003e-60	6.21723e-58
ENSG00000166313	695.889	-4.0803	0.248617	-16.412	1.57069e-60	8.44641e-58
ENSG00000168309	2059.99	-7.32777	0.44809	-16.3533	4.11768e-60	2.14718e-57
ENSG00000264230	1531.11	2.88617	0.176583	16.3445	4.75878e-60	2.4085e-57
ENSG00000260230	168.626	-5.8944	0.360766	-16.3386	5.24725e-60	2.57985e-57
ENSG00000123560	739.56	-8.09069	0.495841	-16.3171	7.45655e-60	3.56423e-57
ENSG00000172201	1463.75	-5.11051	0.313362	-16.3087	8.56366e-60	3.9828e-57
ENSG00000006047	279.683	3.20578	0.196871	16.2837	1.28832e-59	5.83404e-57
ENSG00000079819	3192.27	-4.23438	0.260547	-16.2519	2.16615e-59	9.55773e-57
ENSG00000134769	153.153	-6.62056	0.41005	-16.1457	1.21708e-58	5.23587e-56
ENSG00000151748	1169.37	-2.80651	0.174034	-16.1262	1.67013e-58	7.00965e-56
ENSG00000140285	626.996	-6.85631	0.426085	-16.0914	2.93081e-58	1.2008e-55
ENSG00000120693	706.427	-4.59333	0.286023	-16.0593	4.92118e-58	1.96939e-55
ENSG00000112759	691.353	-5.65724	0.352315	-16.0573	5.08059e-58	1.98697e-55
ENSG00000022267	2763.95	-4.12301	0.259381	-15.8955	6.80309e-57	2.6015e-54
ENSG00000159307	720.38	-7.24581	0.456824	-15.8613	1.17508e-56	4.39582e-54
ENSG00000126217	428.309	-6.6958	0.423051	-15.8274	2.01379e-56	7.37303e-54
ENSG00000169083	362.698	-7.00673	0.443486	-15.7992	3.14925e-56	1.129e-53
ENSG00000213088	577.773	-9.09694	0.578904	-15.7141	1.21119e-55	4.10941e-53
ENSG00000151468	496.569	-6.43276	0.409372	-15.7137	1.21792e-55	4.10941e-53
ENSG00000136052	159.792	-4.09493	0.260575	-15.715	1.19417e-55	4.10941e-53
ENSG00000124216	784.853	-5.49002	0.350308	-15.672	2.35145e-55	7.78149e-53
ENSG00000214274	138.923	-3.78506	0.242411	-15.6142	5.82622e-55	1.89165e-52
ENSG00000100336	304.133	-6.65263	0.426588	-15.595	7.87738e-55	2.51026e-52
ENSG00000179915	200.863	-6.14176	0.393985	-15.5888	8.67045e-55	2.71275e-52
ENSG00000168476	1866.83	2.44482	0.157044	15.5677	1.2068e-54	3.70833e-52
ENSG00000115129	1683.33	2.36796	0.152202	15.5581	1.40302e-54	4.23565e-52
ENSG00000101577	1023.77	-2.98135	0.191668	-15.5548	1.47721e-54	4.38273e-52
ENSG00000100626	310.266	-5.17665	0.334954	-15.4548	7.00456e-54	2.04296e-51
ENSG00000087086	19560.1	-2.43091	0.157871	-15.3981	1.68549e-53	4.834e-51
ENSG00000166963	1631.17	-3.93616	0.257112	-15.3091	6.64555e-53	1.8747e-50
ENSG00000204381	227.653	-5.1224	0.334826	-15.2987	7.79849e-53	2.16446e-50
ENSG00000105289	607.785	4.74781	0.310954	15.2685	1.23984e-52	3.38655e-50
ENSG00000147027	579.471	-6.51847	0.428248	-15.2213	2.55544e-52	6.87094e-50
ENSG00000142227	815.957	-2.97671	0.195888	-15.196	3.75987e-52	9.95381e-50
ENSG00000073712	940.851	-4.25126	0.279781	-15.195	3.81883e-52	9.95673e-50
ENSG00000184005	674.096	3.01737	0.199406	15.1318	9.99117e-52	2.56609e-49
ENSG00000185885	2026.76	-4.62013	0.305599	-15.1183	1.22701e-51	3.10505e-49
ENSG00000129244	278.526	-5.20901	0.34466	-15.1135	1.31986e-51	3.29162e-49
ENSG00000158125	6880.88	3.14811	0.208499	15.0989	1.64624e-51	4.04692e-49
ENSG00000136144	2149.86	2.31137	0.15336	15.0716	2.49123e-51	6.0379e-49
ENSG00000162998	478.649	-4.84515	0.322574	-15.0203	5.40608e-51	1.29205e-48
ENSG00000150051	160.028	-6.51053	0.433664	-15.0129	6.04868e-51	1.42583e-48
ENSG00000119865	376.475	-4.41895	0.294923	-14.9834	9.42874e-51	2.19256e-48
ENSG00000123243	475.016	-4.9252	0.329264	-14.9582	1.37739e-50	3.16028e-48
ENSG00000125746	2666.21	2.04824	0.137071	14.9429	1.73205e-50	3.92171e-48
ENSG00000153292	2467.11	4.10972	0.275112	14.9383	1.85559e-50	4.14689e-48
ENSG00000184113	291.924	-6.54862	0.439126	-14.9129	2.7182e-50	5.99676e-48
ENSG00000171016	375.134	-4.02728	0.270486	-14.8891	3.88022e-50	8.452e-48
ENSG00000171992	2462.72	-4.96884	0.333871	-14.8825	4.28175e-50	9.21005e-48
ENSG00000107186	1233.62	-4.26433	0.286561	-14.8811	4.37377e-50	9.29183e-48
ENSG00000158050	447.421	-6.67097	0.448382	-14.8779	4.58874e-50	9.62963e-48
ENSG00000069535	122.041	-5.75565	0.388225	-14.8255	1.00166e-49	2.07668e-47
ENSG00000171791	628.457	-3.57167	0.242044	-14.7562	2.80453e-49	5.74529e-47
ENSG00000145358	182.29	-5.74577	0.389598	-14.7479	3.17183e-49	6.42127e-47
ENSG00000136002	14301.1	2.64434	0.179528	14.7294	4.17639e-49	8.35667e-47
ENSG00000161544	306.412	-4.68706	0.318282	-14.7261	4.38242e-49	8.66813e-47
ENSG00000135298	122.057	-6.03943	0.410759	-14.7031	6.16015e-49	1.20459e-46
ENSG00000014216	11759.7	1.87218	0.12737	14.6988	6.56201e-49	1.26875e-46
ENSG00000164111	3715.23	-2.98774	0.203455	-14.685	8.04339e-49	1.5379e-46
ENSG00000125730	1317.52	-4.72524	0.322656	-14.6448	1.45385e-48	2.74922e-46
ENSG00000145819	2354.44	-4.38845	0.299741	-14.6408	1.54254e-48	2.88521e-46
ENSG00000102287	350.919	-8.49523	0.580772	-14.6275	1.87601e-48	3.47123e-46
ENSG00000185101	2038.46	2.69778	0.184809	14.5977	2.90597e-48	5.31978e-46
ENSG00000101282	678.29	-6.13024	0.42124	-14.5528	5.60226e-48	1.01478e-45
ENSG00000122420	372.496	-5.7883	0.397787	-14.5513	5.73355e-48	1.02774e-45
ENSG00000131773	330.585	-5.50294	0.378873	-14.5245	8.47971e-48	1.50432e-45
ENSG00000172260	163.31	-3.60622	0.24991	-14.4301	3.34697e-47	5.87701e-45
ENSG00000016402	1918.87	3.60131	0.249625	14.4269	3.50708e-47	6.09595e-45
ENSG00000125845	339.478	-5.88445	0.40839	-14.4089	4.54845e-47	7.82698e-45
ENSG00000214860	170.791	3.97502	0.276189	14.3924	5.77551e-47	9.84009e-45
ENSG00000148341	3940.51	2.29001	0.159222	14.3825	6.66624e-47	1.12463e-44
ENSG00000240184	1625.9	-3.29007	0.229201	-14.3545	9.98159e-47	1.6676e-44
ENSG00000136732	376.352	-5.81158	0.405448	-14.3337	1.34705e-46	2.22885e-44
ENSG00000112494	257.96	4.71718	0.330372	14.2784	2.98527e-46	4.89244e-44
ENSG00000171219	2947.16	2.64616	0.185593	14.2578	4.00671e-46	6.50447e-44
ENSG00000173281	433.173	-4.52506	0.318257	-14.2183	7.05896e-46	1.13524e-43
ENSG00000112936	272.139	-8.00759	0.563652	-14.2066	8.33473e-46	1.31582e-43
ENSG00000165124	7846.2	-5.19047	0.365342	-14.2072	8.27186e-46	1.31582e-43
ENSG00000108551	1430.13	-5.80452	0.409314	-14.1811	1.19969e-45	1.87676e-43
ENSG00000125648	2707.48	2.35841	0.166418	14.1716	1.37354e-45	2.12936e-43
ENSG00000111452	502.146	-9.34953	0.661222	-14.1398	2.16001e-45	3.3187e-43
ENSG00000135929	423.073	-3.98969	0.282335	-14.131	2.44567e-45	3.72434e-43
ENSG00000131370	564.652	-4.15606	0.294218	-14.1258	2.63462e-45	3.9769e-43
ENSG00000169504	2475.34	-4.2795	0.303122	-14.1181	2.93797e-45	4.39622e-43
ENSG00000119729	1248.41	-2.2378	0.158517	-14.1171	2.97926e-45	4.41957e-43
ENSG00000178878	1102.66	-4.22514	0.299839	-14.0914	4.29117e-45	6.31133e-43
ENSG00000047648	283.81	-4.00176	0.284445	-14.0687	5.91762e-45	8.62969e-43
ENSG00000105894	565.304	-6.30242	0.448357	-14.0567	7.00714e-45	1.01327e-42
ENSG00000144045	179.249	2.41189	0.171818	14.0375	9.19246e-45	1.3182e-42
ENSG00000149131	12254.9	-4.41111	0.314292	-14.0351	9.51075e-45	1.35257e-42
ENSG00000145362	2946.71	-7.75363	0.552579	-14.0317	9.97294e-45	1.40668e-42
ENSG00000141052	140.215	-5.73226	0.409228	-14.0075	1.40238e-44	1.96197e-42
ENSG00000189184	1025.75	-4.72731	0.338073	-13.9831	1.97673e-44	2.74319e-42
ENSG00000185201	1177.88	-3.94601	0.282239	-13.9811	2.03332e-44	2.79915e-42
ENSG00000146232	568.35	-3.42237	0.245074	-13.9646	2.56199e-44	3.49895e-42
ENSG00000185338	226.644	-2.83625	0.203143	-13.9618	2.66434e-44	3.61007e-42
ENSG00000168917	237.119	-2.5795	0.184953	-13.9468	3.29064e-44	4.42386e-42
ENSG00000128602	306.573	-4.48927	0.323124	-13.8934	6.94959e-44	9.27043e-42
ENSG00000172890	4703.13	2.13923	0.154115	13.8808	8.28261e-44	1.09636e-41
ENSG00000116678	1969.61	-4.03473	0.293005	-13.7702	3.85274e-43	5.06092e-41
ENSG00000118816	4538.29	-1.32721	0.0964098	-13.7663	4.06431e-43	5.29838e-41
ENSG00000176834	1715.75	2.7812	0.202337	13.7453	5.43122e-43	7.0271e-41
ENSG00000181773	170.381	-4.64519	0.338159	-13.7367	6.1204e-43	7.85969e-41
ENSG00000010810	1033.46	-4.18069	0.304386	-13.7348	6.28178e-43	8.00717e-41
ENSG00000102401	624.228	-4.26678	0.311074	-13.7163	8.10972e-43	1.02612e-40
ENSG00000154240	295.236	-3.85554	0.28122	-13.7101	8.83768e-43	1.11006e-40
ENSG00000077782	8260.67	-4.73226	0.345303	-13.7047	9.52132e-43	1.18727e-40
ENSG00000159899	490.217	-4.0221	0.293552	-13.7015	9.94415e-43	1.23107e-40
ENSG00000132535	528.579	-3.11059	0.227065	-13.6991	1.02743e-42	1.26286e-40
ENSG00000112562	514.437	-6.9947	0.510781	-13.6941	1.10075e-42	1.34338e-40
ENSG00000240694	96.6901	-5.95272	0.434777	-13.6914	1.14232e-42	1.3843e-40
ENSG00000198092	134.656	5.063	0.370469	13.6665	1.61018e-42	1.92417e-40
ENSG00000111666	226.217	-3.49801	0.255948	-13.6668	1.6019e-42	1.92417e-40
ENSG00000166482	3203.59	-4.93079	0.360856	-13.6641	1.66299e-42	1.97357e-40
ENSG00000141540	238.126	-4.43657	0.3249	-13.6552	1.88083e-42	2.2168e-40
ENSG00000094963	471.401	-5.49485	0.403251	-13.6264	2.79102e-42	3.2672e-40
ENSG00000128849	1121.73	-3.37238	0.248426	-13.575	5.6363e-42	6.55335e-40
ENSG00000116991	3142.98	-3.72347	0.274347	-13.5721	5.85818e-42	6.76561e-40
ENSG00000105738	4341.07	1.99415	0.146938	13.5714	5.92093e-42	6.79249e-40
ENSG00000119280	1948.42	-3.20531	0.236326	-13.5631	6.63043e-42	7.55606e-40
ENSG00000146955	190.413	3.84757	0.284164	13.54	9.08409e-42	1.02842e-39
ENSG00000069431	505.624	-9.05174	0.668646	-13.5374	9.40374e-42	1.05764e-39
ENSG00000106538	236.803	-6.93212	0.512425	-13.5281	1.06788e-41	1.19326e-39
ENSG00000145920	165.516	4.26597	0.315363	13.5272	1.08105e-41	1.20017e-39
ENSG00000145569	422.531	-5.10372	0.377551	-13.518	1.22498e-41	1.34744e-39
ENSG00000155970	127.906	-4.58624	0.339276	-13.5177	1.22936e-41	1.34744e-39
ENSG00000169744	634.502	-6.12533	0.453523	-13.5061	1.43934e-41	1.5676e-39
ENSG00000171587	145.248	7.0309	0.520651	13.5041	1.47972e-41	1.60145e-39
ENSG00000149150	153.345	-3.7987	0.281679	-13.4859	1.89309e-41	2.03602e-39
ENSG00000155760	967.481	-3.53595	0.262292	-13.481	2.02374e-41	2.16301e-39
ENSG00000138193	1309.35	-3.20788	0.238293	-13.4619	2.62129e-41	2.78439e-39
ENSG00000138792	643.706	-5.43164	0.403817	-13.4507	3.0483e-41	3.21811e-39
ENSG00000166173	710.75	-3.64168	0.271032	-13.4363	3.70377e-41	3.88625e-39
ENSG00000109099	3217.32	-4.29074	0.319865	-13.4142	4.99195e-41	5.20615e-39
ENSG00000069122	467.628	-8.06111	0.601055	-13.4116	5.17072e-41	5.3601e-39
ENSG00000077942	9247.67	-3.59104	0.267968	-13.401	5.966e-41	6.14748e-39
ENSG00000087253	388.295	-3.2477	0.242572	-13.3886	7.05202e-41	7.22328e-39
ENSG00000164181	116.571	-4.98593	0.373312	-13.3559	1.09422e-40	1.11417e-38
ENSG00000167994	603.358	-4.85071	0.363865	-13.331	1.52743e-40	1.54612e-38
ENSG00000117480	648.599	1.65964	0.124692	13.3099	2.02691e-40	2.03971e-38
ENSG00000111962	678.673	-3.58037	0.26901	-13.3094	2.04034e-40	2.04129e-38
ENSG00000134954	1719.25	-5.14127	0.386646	-13.2971	2.40614e-40	2.39334e-38
ENSG00000178038	10962.1	2.98711	0.224654	13.2965	2.42535e-40	2.39859e-38
ENSG00000100234	14614.4	-2.94966	0.222153	-13.2776	3.1217e-40	3.06961e-38
ENSG00000183742	1256.15	3.8823	0.292564	13.2699	3.46049e-40	3.38342e-38
ENSG00000180071	893.323	2.74023	0.206619	13.2623	3.83074e-40	3.72426e-38
ENSG00000198732	662.32	-7.75356	0.58769	-13.1933	9.59288e-40	9.27384e-38
ENSG00000184305	110.608	-5.12363	0.388982	-13.1719	1.27371e-39	1.22447e-37
ENSG00000152583	2601.1	-4.17082	0.316914	-13.1607	1.4765e-39	1.41153e-37
ENSG00000141837	265.78	-3.94919	0.300539	-13.1403	1.93332e-39	1.83804e-37
ENSG00000108018	118.951	-6.35704	0.483835	-13.1389	1.97193e-39	1.86445e-37
ENSG00000076356	6980.98	1.70153	0.129572	13.1319	2.16152e-39	2.03254e-37
ENSG00000169071	663.304	-3.08339	0.234874	-13.1278	2.28141e-39	2.13361e-37
ENSG00000072163	221.458	-4.04508	0.308284	-13.1213	2.48743e-39	2.30651e-37
ENSG00000004776	127.812	-3.44768	0.262759	-13.1211	2.49309e-39	2.30651e-37
ENSG00000130956	369.645	-3.04522	0.232178	-13.1159	2.66982e-39	2.45681e-37
ENSG00000118777	124.007	-4.9354	0.376812	-13.0978	3.38991e-39	3.10285e-37
ENSG00000172602	262.772	-7.15014	0.546301	-13.0883	3.84175e-39	3.49782e-37
ENSG00000167113	1005.13	1.50649	0.115321	13.0635	5.3252e-39	4.82295e-37
ENSG00000036828	816.357	7.98207	0.611099	13.0618	5.44043e-39	4.90152e-37
ENSG00000151789	276.927	-5.09699	0.390441	-13.0544	5.99433e-39	5.37242e-37
ENSG00000138722	687.384	-12.9195	0.991064	-13.036	7.63312e-39	6.80574e-37
ENSG00000145545	1125.68	2.73242	0.209706	13.0298	8.2862e-39	7.34994e-37
ENSG00000102755	906.084	-4.83503	0.37113	-13.0279	8.49637e-39	7.49772e-37
ENSG00000123094	949.832	-2.49329	0.191438	-13.024	8.93195e-39	7.84189e-37
ENSG00000203685	146.98	-6.23601	0.480062	-12.99	1.39426e-38	1.21789e-36
ENSG00000131711	4629.8	-5.07307	0.390675	-12.9854	1.48032e-38	1.28654e-36
ENSG00000071575	735.649	-4.43263	0.341568	-12.9773	1.64582e-38	1.42318e-36
ENSG00000115738	1438.94	-4.49974	0.34697	-12.9687	1.84123e-38	1.58419e-36
ENSG00000143344	1094.86	-3.9987	0.308369	-12.9673	1.8755e-38	1.60565e-36
ENSG00000174640	350.421	-6.32481	0.487769	-12.9668	1.88717e-38	1.60765e-36
ENSG00000112297	26731.3	2.37932	0.183608	12.9587	2.09714e-38	1.77771e-36
ENSG00000143248	1157.92	-5.532	0.42729	-12.9467	2.45202e-38	2.06835e-36
ENSG00000166532	984.031	-2.78973	0.215644	-12.9367	2.79294e-38	2.34443e-36
ENSG00000109819	170.406	-6.20166	0.481798	-12.8719	6.47753e-38	5.41093e-36
ENSG00000171115	130.929	-5.51241	0.428746	-12.857	7.8528e-38	6.52807e-36
ENSG00000124143	319.291	8.62516	0.671723	12.8404	9.74316e-38	8.06059e-36
ENSG00000127990	405.069	-3.56566	0.277871	-12.8321	1.08406e-37	8.92562e-36
ENSG00000008441	4616.07	-2.80161	0.218777	-12.8058	1.5211e-37	1.24643e-35
ENSG00000169826	856.951	-2.36179	0.184532	-12.7988	1.66472e-37	1.35765e-35
ENSG00000168412	193.078	5.19198	0.405842	12.7931	1.79183e-37	1.45443e-35
ENSG00000177575	840.929	-7.58607	0.593036	-12.7919	1.81916e-37	1.46968e-35
ENSG00000159164	300.293	-3.98059	0.311326	-12.7859	1.96512e-37	1.57501e-35
ENSG00000089356	835.164	3.22161	0.251967	12.7858	1.96785e-37	1.57501e-35
ENSG00000112320	416.609	-4.40657	0.344845	-12.7784	2.16387e-37	1.72388e-35
ENSG00000151702	475.308	-4.14621	0.324724	-12.7684	2.46191e-37	1.95228e-35
ENSG00000165238	8161.8	3.90021	0.30583	12.7529	3.00477e-37	2.37184e-35
ENSG00000172403	1717.45	-4.44122	0.348263	-12.7525	3.01962e-37	2.37268e-35
ENSG00000165914	276.238	-4.04057	0.317214	-12.7377	3.65069e-37	2.8555e-35
ENSG00000253250	78.8667	-4.48786	0.352862	-12.7185	4.669e-37	3.63548e-35
ENSG00000131477	284.558	-7.80921	0.614057	-12.7174	4.7326e-37	3.66841e-35
ENSG00000197043	1413.46	-4.49661	0.353748	-12.7113	5.11498e-37	3.94702e-35
ENSG00000180758	1340.68	2.03351	0.160004	12.7091	5.26392e-37	4.04382e-35
ENSG00000126500	327.762	3.28898	0.259023	12.6976	6.09404e-37	4.66072e-35
ENSG00000143603	225.352	-3.5255	0.277946	-12.6841	7.24251e-37	5.51456e-35
ENSG00000121653	387.853	-2.51468	0.198552	-12.6651	9.2271e-37	6.99471e-35
ENSG00000091972	190.923	-5.46407	0.431458	-12.6642	9.33848e-37	7.04809e-35
ENSG00000156140	171.489	-6.03504	0.476844	-12.6562	1.03349e-36	7.76605e-35
ENSG00000162733	4364.38	-4.77095	0.377625	-12.6341	1.37e-36	1.025e-34
ENSG00000077264	173.453	-7.81112	0.618495	-12.6292	1.45673e-36	1.08517e-34
ENSG00000090924	2224.98	-5.27246	0.417594	-12.6258	1.52163e-36	1.12863e-34
ENSG00000164867	262.25	-6.94951	0.55078	-12.6176	1.6894e-36	1.24769e-34
ENSG00000125810	1590.37	-7.22083	0.572604	-12.6105	1.84785e-36	1.35888e-34
ENSG00000133561	193.719	-5.56396	0.441282	-12.6086	1.89251e-36	1.3858e-34
ENSG00000142875	242.005	-4.05787	0.322258	-12.592	2.33699e-36	1.70402e-34
ENSG00000091436	1331.65	-1.85558	0.147428	-12.5864	2.50945e-36	1.82205e-34
ENSG00000106034	1070.76	-4.22339	0.335659	-12.5824	2.63971e-36	1.90858e-34
ENSG00000134853	4508.94	-4.60473	0.365999	-12.5813	2.67697e-36	1.92742e-34
ENSG00000138685	612.703	-4.13352	0.328918	-12.567	3.20556e-36	2.29839e-34
ENSG00000187151	486.429	-4.54602	0.362105	-12.5544	3.76004e-36	2.68476e-34
ENSG00000104611	1587.01	2.74188	0.218484	12.5496	3.99565e-36	2.8412e-34
ENSG00000155849	479.419	-5.57128	0.444128	-12.5443	4.27122e-36	3.02466e-34
ENSG00000154734	5464.02	-7.09331	0.565509	-12.5432	4.32917e-36	3.05313e-34
ENSG00000102038	1077.6	-2.70068	0.215416	-12.537	4.68169e-36	3.28827e-34
ENSG00000196616	1131.28	-7.33651	0.586104	-12.5174	5.99627e-36	4.19447e-34
ENSG00000172348	1287.4	-4.97636	0.397849	-12.5082	6.73585e-36	4.69273e-34
ENSG00000181163	6002.75	-1.73205	0.138606	-12.4962	7.83376e-36	5.43562e-34
ENSG00000085563	215.344	-6.94964	0.557016	-12.4765	1.00243e-35	6.92766e-34
ENSG00000185046	274.191	-4.0759	0.326776	-12.4731	1.04719e-35	7.20802e-34
ENSG00000196689	603.558	2.63295	0.212043	12.4171	2.11143e-35	1.44755e-33
ENSG00000143515	1839.9	-3.51375	0.282993	-12.4164	2.12991e-35	1.45442e-33
ENSG00000133800	368.092	-5.04427	0.406445	-12.4107	2.28625e-35	1.55501e-33
ENSG00000047634	509.593	-2.62105	0.211532	-12.3908	2.9303e-35	1.98522e-33
ENSG00000154553	196.025	-7.50765	0.606189	-12.385	3.1512e-35	2.12524e-33
ENSG00000154678	584.626	-4.52822	0.365629	-12.3847	3.16168e-35	2.12524e-33
ENSG00000154133	244.551	-6.83698	0.552606	-12.3723	3.69268e-35	2.47251e-33
ENSG00000079308	9977.94	-4.14865	0.33541	-12.3689	3.85078e-35	2.56838e-33
ENSG00000160469	98.8866	-7.18856	0.58123	-12.3678	3.90248e-35	2.59281e-33
ENSG00000136828	1028.35	2.37787	0.192298	12.3656	4.0138e-35	2.65652e-33
ENSG00000101213	2011.18	2.79701	0.226353	12.3569	4.47324e-35	2.94926e-33
ENSG00000082397	906.067	-3.68048	0.297964	-12.3521	4.74643e-35	3.11743e-33
ENSG00000135916	766.104	-4.60065	0.372722	-12.3434	5.28975e-35	3.46106e-33
ENSG00000255274	399.541	2.60873	0.21177	12.3187	7.18147e-35	4.68101e-33
ENSG00000169583	322.319	5.19711	0.422041	12.3142	7.59309e-35	4.93064e-33
ENSG00000145911	1328.32	2.87348	0.233472	12.3076	8.24134e-35	5.33147e-33
ENSG00000164741	2103.29	-5.42867	0.441117	-12.3067	8.3414e-35	5.35593e-33
ENSG00000082458	1856.59	2.01585	0.163798	12.3069	8.31137e-35	5.35593e-33
ENSG00000133048	5699.13	-9.16944	0.745317	-12.3027	8.75505e-35	5.60063e-33
ENSG00000132554	128.675	-7.37956	0.599988	-12.2995	9.11276e-35	5.80786e-33
ENSG00000112837	209.09	-8.28516	0.673709	-12.2978	9.30333e-35	5.90745e-33
ENSG00000100767	6377.32	3.28439	0.267115	12.2958	9.54257e-35	6.03708e-33
ENSG00000152527	788.873	-2.94538	0.239664	-12.2896	1.02985e-34	6.49148e-33
ENSG00000010319	183.573	-4.95428	0.403992	-12.2633	1.4257e-34	8.9538e-33
ENSG00000115461	28296.5	-6.91749	0.564689	-12.2501	1.67804e-34	1.05003e-32
ENSG00000183454	4909.8	4.1876	0.342829	12.2148	2.58994e-34	1.61477e-32
ENSG00000105227	391.775	-2.63001	0.215324	-12.2142	2.60984e-34	1.6213e-32
ENSG00000131979	274.691	-5.29771	0.433973	-12.2075	2.83601e-34	1.75547e-32
ENSG00000129538	726.698	-9.89697	0.811727	-12.1925	3.40839e-34	2.10221e-32
ENSG00000196937	787.933	-1.78395	0.146326	-12.1916	3.44626e-34	2.11797e-32
ENSG00000129946	368.669	-6.4181	0.526676	-12.1861	3.68798e-34	2.25846e-32
ENSG00000189058	83655.8	-4.58418	0.376871	-12.1638	4.84637e-34	2.95732e-32
ENSG00000124089	127.607	5.16525	0.424672	12.1629	4.89819e-34	2.97838e-32
ENSG00000115255	442.447	3.06911	0.25267	12.1467	5.97214e-34	3.61861e-32
ENSG00000169946	210.961	-3.36338	0.277062	-12.1395	6.52481e-34	3.93961e-32
ENSG00000151572	816.809	7.06951	0.582593	12.1346	6.92742e-34	4.16808e-32
ENSG00000154822	316.593	-4.56391	0.376137	-12.1336	7.00628e-34	4.20084e-32
ENSG00000164330	427.189	-9.79948	0.807941	-12.129	7.41911e-34	4.43292e-32
ENSG00000162654	210.275	-5.84285	0.48237	-12.1128	9.03694e-34	5.38089e-32
ENSG00000170802	288.981	-2.09376	0.17294	-12.1069	9.71214e-34	5.76298e-32
ENSG00000141753	8270.64	-4.66906	0.385793	-12.1025	1.02457e-33	6.05871e-32
ENSG00000160190	1197.7	2.22693	0.184062	12.0988	1.0716e-33	6.31508e-32
ENSG00000127329	571.903	-10.5431	0.871594	-12.0964	1.10376e-33	6.48242e-32
ENSG00000050555	486.427	-6.61465	0.546926	-12.0942	1.13274e-33	6.63002e-32
ENSG00000163513	3192.69	-3.2449	0.268334	-12.0928	1.15348e-33	6.7285e-32
ENSG00000136158	1780.84	-1.76758	0.1462	-12.0902	1.18969e-33	6.91626e-32
ENSG00000018625	276.393	-8.91099	0.738109	-12.0727	1.47161e-33	8.52641e-32
ENSG00000146592	659.966	-5.88406	0.487541	-12.0688	1.5431e-33	8.91061e-32
ENSG00000172927	503.024	5.78996	0.480325	12.0543	1.84201e-33	1.06011e-31
ENSG00000187391	831	-4.42584	0.367204	-12.0528	1.87433e-33	1.07512e-31
ENSG00000187231	1098.3	-4.10591	0.340687	-12.0519	1.89587e-33	1.08386e-31
ENSG00000170959	8509.72	3.28674	0.27332	12.0253	2.61776e-33	1.4916e-31
ENSG00000089327	956.621	-3.60083	0.29953	-12.0216	2.73615e-33	1.55392e-31
ENSG00000197562	936.612	1.74562	0.145272	12.0162	2.92094e-33	1.6534e-31
ENSG00000166073	381.58	-4.46513	0.371661	-12.014	3.0009e-33	1.6931e-31
ENSG00000071991	337.593	-9.76893	0.813653	-12.0063	3.29399e-33	1.85239e-31
ENSG00000026025	12357.6	-3.83218	0.319572	-11.9916	3.93265e-33	2.20433e-31
ENSG00000008277	124.411	-3.01041	0.251292	-11.9797	4.53958e-33	2.53627e-31
ENSG00000165507	2191.9	-5.11307	0.427015	-11.974	4.86349e-33	2.70844e-31
ENSG00000118495	619.442	-4.50271	0.376274	-11.9666	5.31793e-33	2.95197e-31
ENSG00000087076	184.497	-4.02655	0.336892	-11.952	6.33586e-33	3.50571e-31
ENSG00000109586	867.516	1.60904	0.134714	11.9441	6.96946e-33	3.84392e-31
ENSG00000206052	89.6883	-4.80986	0.402795	-11.9412	7.21774e-33	3.96814e-31
ENSG00000059804	6378.09	-6.97381	0.585552	-11.9098	1.05224e-32	5.76652e-31
ENSG00000171385	305.761	-3.86585	0.324766	-11.9035	1.13515e-32	6.20118e-31
ENSG00000122591	2323.12	-2.62979	0.221132	-11.8924	1.29617e-32	7.05838e-31
ENSG00000169554	2607.46	-4.77589	0.40217	-11.8753	1.59073e-32	8.62425e-31
ENSG00000046889	1852.28	-4.68076	0.394164	-11.8751	1.59374e-32	8.62425e-31
ENSG00000204131	940.587	-5.5326	0.466181	-11.8679	1.73709e-32	9.37047e-31
ENSG00000166086	1821.1	-3.4849	0.294008	-11.8531	2.07406e-32	1.11532e-30
ENSG00000144935	328.331	-2.57917	0.217603	-11.8526	2.08588e-32	1.11818e-30
ENSG00000168280	77.2464	-4.06713	0.343237	-11.8493	2.16974e-32	1.15953e-30
ENSG00000145248	85.026	-4.55202	0.384308	-11.8447	2.29244e-32	1.22131e-30
ENSG00000101938	290.721	-11.6782	0.98611	-11.8427	2.34808e-32	1.24709e-30
ENSG00000173641	56.6299	-5.58703	0.472424	-11.8263	2.85447e-32	1.51137e-30
ENSG00000189320	354.325	-5.20793	0.440389	-11.8257	2.87353e-32	1.5168e-30
ENSG00000137491	479.207	-5.84484	0.494311	-11.8242	2.92677e-32	1.53679e-30
ENSG00000166741	4440.54	-5.18549	0.438551	-11.8241	2.92925e-32	1.53679e-30
ENSG00000110328	2748.56	2.20226	0.186403	11.8145	3.28402e-32	1.71386e-30
ENSG00000110042	331.014	-4.37498	0.370308	-11.8145	3.2867e-32	1.71386e-30
ENSG00000112137	3234.8	2.77904	0.235435	11.8038	3.72899e-32	1.93863e-30
ENSG00000164035	611.87	-4.64258	0.393394	-11.8013	3.84148e-32	1.99109e-30
ENSG00000074416	867.113	-3.62188	0.306925	-11.8006	3.87673e-32	1.99985e-30
ENSG00000119514	642.622	2.45539	0.208076	11.8005	3.88162e-32	1.99985e-30
ENSG00000184992	574.282	2.13202	0.180703	11.7985	3.97478e-32	2.04173e-30
ENSG00000117791	66.8517	-4.31505	0.366195	-11.7835	4.74954e-32	2.43244e-30
ENSG00000162545	2158.46	2.38444	0.202465	11.7771	5.12386e-32	2.60862e-30
ENSG00000262655	1364.08	-3.4145	0.289924	-11.7772	5.11493e-32	2.60862e-30
ENSG00000169218	82.6861	-5.55733	0.472034	-11.7732	5.36689e-32	2.72429e-30
ENSG00000188886	152.602	-6.92052	0.588025	-11.7691	5.6331e-32	2.85101e-30
ENSG00000007908	1073.87	-12.9859	1.10416	-11.7608	6.21112e-32	3.13006e-30
ENSG00000188783	10950.8	-5.05267	0.429622	-11.7607	6.22082e-32	3.13006e-30
ENSG00000125378	319.557	-3.45033	0.2935	-11.7558	6.59379e-32	3.30805e-30
ENSG00000153956	606.07	-3.86777	0.329067	-11.7537	6.75535e-32	3.37925e-30
ENSG00000051128	2002.75	2.54929	0.217053	11.745	7.48939e-32	3.73558e-30
ENSG00000175164	769.214	2.84089	0.242002	11.7391	8.03286e-32	3.99507e-30
ENSG00000144724	2159.59	-4.07247	0.346966	-11.7374	8.20003e-32	4.06612e-30
ENSG00000100979	1274.22	-4.6619	0.397193	-11.7371	8.22297e-32	4.06612e-30
ENSG00000135697	129.811	3.25823	0.277645	11.7352	8.40994e-32	4.14666e-30
ENSG00000148516	1825.06	-3.77697	0.321938	-11.732	8.74113e-32	4.29764e-30
ENSG00000204323	473.5	2.93181	0.250432	11.707	1.17369e-31	5.75409e-30
ENSG00000246705	513.027	-2.07133	0.176947	-11.706	1.18817e-31	5.80852e-30
ENSG00000153993	168.972	-5.45103	0.466152	-11.6937	1.37341e-31	6.6951e-30
ENSG00000138821	413.861	-3.25675	0.278792	-11.6817	1.58172e-31	7.68875e-30
ENSG00000177363	422.806	-4.25314	0.364523	-11.6677	1.86438e-31	9.03725e-30
ENSG00000172830	3059.49	2.13445	0.182945	11.6672	1.87574e-31	9.06677e-30
ENSG00000187720	1214.39	-3.70649	0.317708	-11.6663	1.89408e-31	9.12976e-30
ENSG00000140199	2790.23	1.76537	0.151349	11.6642	1.94123e-31	9.33092e-30
ENSG00000196159	1967.37	-4.6516	0.399237	-11.6512	2.26166e-31	1.08409e-29
ENSG00000173482	2086.36	-3.64356	0.312872	-11.6455	2.41842e-31	1.15601e-29
ENSG00000064989	577.595	-5.907	0.507332	-11.6433	2.48355e-31	1.18385e-29
ENSG00000001561	97.2092	-3.42231	0.294007	-11.6402	2.57407e-31	1.22361e-29
ENSG00000128266	115.782	-3.0433	0.261522	-11.6369	2.67646e-31	1.26877e-29
ENSG00000124772	151.498	-3.36032	0.288826	-11.6344	2.75486e-31	1.30235e-29
ENSG00000154227	793.575	2.90614	0.24983	11.6325	2.81796e-31	1.32853e-29
ENSG00000183778	3828.22	5.56491	0.478952	11.6189	3.30215e-31	1.55255e-29
ENSG00000196136	213.209	-7.37915	0.635111	-11.6187	3.31226e-31	1.55306e-29
ENSG00000136267	825.844	2.96462	0.25526	11.6141	3.4935e-31	1.63359e-29
ENSG00000107165	760.498	-9.26802	0.798271	-11.6101	3.66122e-31	1.70738e-29
ENSG00000120262	76.9876	-4.95338	0.426751	-11.6072	3.78767e-31	1.76157e-29
ENSG00000004799	674.561	-5.76041	0.496324	-11.6061	3.83528e-31	1.77891e-29
ENSG00000174600	219.114	-6.01738	0.519138	-11.5911	4.5726e-31	2.1152e-29
ENSG00000151892	188.31	-6.95467	0.601277	-11.5665	6.09257e-31	2.81075e-29
ENSG00000103089	6204.03	3.76083	0.32521	11.5643	6.24954e-31	2.87546e-29
ENSG00000173175	238.94	-2.53507	0.219273	-11.5613	6.47524e-31	2.97136e-29
ENSG00000124212	343.859	-7.71374	0.667879	-11.5496	7.4161e-31	3.39405e-29
ENSG00000119699	2245.84	-4.52519	0.391864	-11.5479	7.56721e-31	3.45402e-29
ENSG00000107518	117.123	-6.31398	0.547379	-11.5349	8.79459e-31	4.00363e-29
ENSG00000187800	520.281	-5.23716	0.454085	-11.5334	8.95202e-31	4.06455e-29
ENSG00000037280	263.063	-8.2708	0.717134	-11.5331	8.98142e-31	4.06717e-29
ENSG00000119326	1578.09	-2.17216	0.188404	-11.5293	9.39466e-31	4.24313e-29
ENSG00000221955	1178.84	3.50851	0.30433	11.5286	9.46252e-31	4.26259e-29
ENSG00000149564	331.061	-6.9039	0.599134	-11.5231	1.00857e-30	4.53147e-29
ENSG00000115226	334.199	-5.21192	0.452678	-11.5135	1.12793e-30	5.05454e-29
ENSG00000160307	121.914	-6.36979	0.55369	-11.5043	1.25564e-30	5.61223e-29
ENSG00000149639	12401.3	2.14221	0.186214	11.504	1.25988e-30	5.61657e-29
ENSG00000198467	789.425	-4.44741	0.386851	-11.4964	1.37459e-30	6.11214e-29
ENSG00000182326	8869.95	-4.91619	0.427813	-11.4915	1.45638e-30	6.4591e-29
ENSG00000150630	160.052	-5.59667	0.487257	-11.4861	1.55001e-30	6.85669e-29
ENSG00000132718	206.389	-4.66027	0.406111	-11.4754	1.75458e-30	7.74177e-29
ENSG00000162878	120.927	-4.59193	0.400216	-11.4736	1.78991e-30	7.87743e-29
ENSG00000127951	519.635	-3.52788	0.307546	-11.4711	1.84353e-30	8.0927e-29
ENSG00000197444	153.502	3.15157	0.274895	11.4647	1.98517e-30	8.69234e-29
ENSG00000077522	118.334	-7.25762	0.633098	-11.4637	2.00819e-30	8.77078e-29
ENSG00000134874	353.707	-5.26526	0.459959	-11.4472	2.42765e-30	1.0576e-28
ENSG00000179348	271.943	-9.15018	0.799438	-11.4458	2.46913e-30	1.07295e-28
ENSG00000068137	2070.89	1.77118	0.15485	11.4381	2.69797e-30	1.16944e-28
ENSG00000104044	120.4	-4.37845	0.383316	-11.4226	3.22624e-30	1.3949e-28
ENSG00000135253	722.783	2.54858	0.223436	11.4063	3.88793e-30	1.67678e-28
ENSG00000198576	232.934	-8.63634	0.758063	-11.3926	4.54946e-30	1.95718e-28
ENSG00000250722	1529.15	-4.55806	0.400121	-11.3917	4.60015e-30	1.97405e-28
ENSG00000131584	4367.11	1.94303	0.170622	11.3879	4.80218e-30	2.05562e-28
ENSG00000164038	324.406	-4.61172	0.405166	-11.3823	5.12303e-30	2.18752e-28
ENSG00000091622	1744.05	2.22633	0.195604	11.3818	5.15304e-30	2.19489e-28
ENSG00000162817	108.299	-4.3677	0.383787	-11.3805	5.2285e-30	2.22153e-28
ENSG00000070526	304.043	3.99127	0.350769	11.3786	5.34474e-30	2.26533e-28
ENSG00000187642	580.764	4.38544	0.385609	11.3728	5.71449e-30	2.41609e-28
ENSG00000138449	348.229	-5.44405	0.479315	-11.358	6.76763e-30	2.85435e-28
ENSG00000100351	473.924	4.1301	0.363915	11.3491	7.49618e-30	3.15389e-28
ENSG00000137033	485.956	-11.2645	0.993606	-11.337	8.6072e-30	3.61251e-28
ENSG00000058091	264.927	-3.52827	0.311277	-11.3348	8.81926e-30	3.6925e-28
ENSG00000125354	366.649	-3.91298	0.345398	-11.3289	9.43852e-30	3.94218e-28
ENSG00000074219	498.85	-3.71164	0.327752	-11.3245	9.92028e-30	4.13337e-28
ENSG00000111412	1659.3	1.87337	0.165658	11.3086	1.18946e-29	4.94404e-28
ENSG00000141338	1995.17	-4.72075	0.417575	-11.3052	1.23719e-29	5.13004e-28
ENSG00000123159	3867.13	1.97954	0.175106	11.3048	1.24214e-29	5.13817e-28
ENSG00000198598	115.398	-4.25973	0.376884	-11.3025	1.27538e-29	5.26303e-28
ENSG00000106483	150.821	-8.29203	0.733938	-11.298	1.34238e-29	5.52623e-28
ENSG00000188641	679.789	-3.3124	0.293282	-11.2942	1.40122e-29	5.75471e-28
ENSG00000116213	732.486	1.71086	0.151528	11.2907	1.45829e-29	5.97482e-28
ENSG00000124496	3257.3	1.72435	0.152771	11.2871	1.51957e-29	6.19637e-28
ENSG00000153294	1228.48	3.00526	0.266256	11.2871	1.51955e-29	6.19637e-28
ENSG00000153071	3180.41	-3.92516	0.347853	-11.2839	1.5753e-29	6.38514e-28
ENSG00000171533	86.7497	-6.1053	0.541063	-11.2839	1.57597e-29	6.38514e-28
ENSG00000178695	3498.88	-3.57033	0.316411	-11.2838	1.57699e-29	6.38514e-28
ENSG00000130224	101.365	-4.24548	0.37637	-11.28	1.64656e-29	6.65116e-28
ENSG00000160113	936.802	1.87316	0.166075	11.279	1.66676e-29	6.71701e-28
ENSG00000154134	217.232	-3.68008	0.326415	-11.2742	1.75932e-29	7.07344e-28
ENSG00000095209	147.646	-2.46798	0.219054	-11.2665	1.91972e-29	7.70037e-28
ENSG00000271601	733.958	-3.31393	0.294167	-11.2655	1.94271e-29	7.77444e-28
ENSG00000134202	968.438	-3.28238	0.291498	-11.2604	2.05869e-29	8.21948e-28
ENSG00000112182	217.641	-3.89045	0.345711	-11.2535	2.22655e-29	8.8691e-28
ENSG00000180660	821.05	4.43487	0.394383	11.2451	2.44879e-29	9.73182e-28
ENSG00000065154	1559.25	-2.13355	0.189917	-11.2341	2.77235e-29	1.09923e-27
ENSG00000132182	596.874	2.75849	0.245658	11.229	2.93928e-29	1.16274e-27
ENSG00000143479	919.631	-4.38972	0.39111	-11.2237	3.11815e-29	1.23067e-27
ENSG00000146966	217.847	-3.23322	0.288212	-11.2182	3.31968e-29	1.30721e-27
ENSG00000159167	623.689	-11.0898	0.988886	-11.2144	3.46333e-29	1.36066e-27
ENSG00000167880	16498.5	3.54121	0.316175	11.2001	4.07064e-29	1.59562e-27
ENSG00000165966	170.71	-7.30116	0.652368	-11.1918	4.47386e-29	1.74969e-27
ENSG00000117228	421.544	-3.6917	0.33009	-11.1839	4.88805e-29	1.90734e-27
ENSG00000244187	300.702	1.497	0.133997	11.1718	5.60152e-29	2.18079e-27
ENSG00000171812	9279.25	-4.71887	0.42245	-11.1702	5.70271e-29	2.21518e-27
ENSG00000183580	872.843	-3.17393	0.28419	-11.1683	5.82547e-29	2.25776e-27
ENSG00000211445	1202.04	-4.20607	0.376692	-11.1658	5.99456e-29	2.31807e-27
ENSG00000080166	1456.78	-7.88758	0.706454	-11.165	6.04717e-29	2.33318e-27
ENSG00000184226	215.726	-6.02845	0.539989	-11.164	6.1161e-29	2.35449e-27
ENSG00000162687	285.169	-5.58039	0.499993	-11.1609	6.33133e-29	2.43191e-27
ENSG00000198932	995.358	-2.57761	0.231109	-11.1532	6.90644e-29	2.6469e-27
ENSG00000130203	512.734	-5.7944	0.519692	-11.1497	7.18519e-29	2.74762e-27
ENSG00000198844	224.21	-8.60621	0.772859	-11.1356	8.42169e-29	3.21332e-27
ENSG00000134532	205.85	-6.33831	0.569977	-11.1203	9.99427e-29	3.8049e-27
ENSG00000165046	725.418	-4.17688	0.375632	-11.1196	1.00728e-28	3.82632e-27
ENSG00000143753	1096.79	-2.62063	0.236274	-11.0915	1.38006e-28	5.23086e-27
ENSG00000159433	1545.68	-4.06179	0.366227	-11.0909	1.38874e-28	5.25217e-27
ENSG00000117408	1233.85	1.29628	0.116913	11.0876	1.44138e-28	5.43932e-27
ENSG00000162595	200.106	-3.3737	0.304484	-11.0801	1.56738e-28	5.90185e-27
ENSG00000163701	380.382	1.36284	0.123077	11.0731	1.69448e-28	6.36649e-27
ENSG00000184867	391.727	-2.93433	0.265257	-11.0622	1.91297e-28	7.17175e-27
ENSG00000156298	124.989	-8.02004	0.725047	-11.0614	1.93043e-28	7.22148e-27
ENSG00000145936	152.466	-5.06981	0.458947	-11.0466	2.27677e-28	8.49863e-27
ENSG00000117707	257.61	-6.38504	0.578103	-11.0448	2.32206e-28	8.64892e-27
ENSG00000183779	963.309	-2.89969	0.262785	-11.0345	2.60577e-28	9.68469e-27
ENSG00000213949	732.368	-3.86366	0.350183	-11.0333	2.64108e-28	9.79475e-27
ENSG00000129596	180.352	-10.9897	0.996331	-11.0302	2.73279e-28	1.01131e-26
ENSG00000157978	2793.6	1.58284	0.143607	11.0221	2.99065e-28	1.10436e-26
ENSG00000136546	345.496	-10.232	0.928382	-11.0213	3.01597e-28	1.11132e-26
ENSG00000156711	3819.47	2.0285	0.184231	11.0106	3.39632e-28	1.2488e-26
ENSG00000158186	519.757	-3.83764	0.348628	-11.0078	3.50277e-28	1.28519e-26
ENSG00000173517	5252.21	-2.53428	0.23036	-11.0014	3.76156e-28	1.37721e-26
ENSG00000128917	197.264	-8.19988	0.74574	-10.9956	4.01076e-28	1.46533e-26
ENSG00000115459	1005.27	1.24074	0.112856	10.994	4.08383e-28	1.48887e-26
ENSG00000150457	2531.92	-2.72207	0.247727	-10.9882	4.35639e-28	1.58488e-26
ENSG00000158966	2137.11	-2.41917	0.220358	-10.9783	4.8586e-28	1.76386e-26
ENSG00000269190	233.912	-3.73586	0.340331	-10.9772	4.92196e-28	1.7831e-26
ENSG00000130962	279.185	-3.8173	0.347797	-10.9756	5.00516e-28	1.80943e-26
ENSG00000176454	939.34	2.00646	0.182964	10.9664	5.54433e-28	2.00014e-26
ENSG00000133805	4881.91	2.00653	0.182976	10.9661	5.56335e-28	2.00281e-26
ENSG00000168528	2169.57	2.96767	0.270659	10.9646	5.65311e-28	2.03087e-26
ENSG00000175445	143.025	-7.72433	0.70493	-10.9576	6.11031e-28	2.19054e-26
ENSG00000165973	214.707	-11.2413	1.02599	-10.9566	6.18052e-28	2.21111e-26
ENSG00000112183	57.8613	-4.09878	0.374164	-10.9545	6.32226e-28	2.25713e-26
ENSG00000079150	270.206	-2.41498	0.220506	-10.952	6.4996e-28	2.31563e-26
ENSG00000116761	579.097	-4.47324	0.408595	-10.9479	6.80262e-28	2.41859e-26
ENSG00000084676	2472.3	-1.29688	0.118502	-10.9439	7.10446e-28	2.52069e-26
ENSG00000154783	541.379	-5.19214	0.475255	-10.925	8.75847e-28	3.10115e-26
ENSG00000155066	7975	3.23424	0.296077	10.9236	8.88643e-28	3.13999e-26
ENSG00000008311	992.834	-3.43824	0.314793	-10.9222	9.02356e-28	3.18191e-26
ENSG00000196368	58.3728	-4.03312	0.369296	-10.9211	9.13741e-28	3.21547e-26
ENSG00000169902	927.693	-3.22765	0.295608	-10.9187	9.38579e-28	3.29614e-26
ENSG00000184371	988.946	-3.40072	0.311531	-10.9162	9.64779e-28	3.38125e-26
ENSG00000081189	405.272	-5.56074	0.509809	-10.9075	1.06131e-27	3.70445e-26
ENSG00000122254	113.524	-7.18824	0.659008	-10.9077	1.05938e-27	3.70445e-26
ENSG00000034971	17491.7	-6.76834	0.620972	-10.8996	1.15765e-27	4.03256e-26
ENSG00000161940	298.687	-4.61781	0.423862	-10.8946	1.22276e-27	4.25076e-26
ENSG00000163577	135.909	-2.77013	0.254541	-10.8829	1.3914e-27	4.82727e-26
ENSG00000102362	314.086	-3.43311	0.315638	-10.8767	1.48777e-27	5.15121e-26
ENSG00000119862	6795.41	3.18434	0.293148	10.8626	1.73778e-27	6.00477e-26
ENSG00000165794	214.189	3.1168	0.287167	10.8536	1.91714e-27	6.61125e-26
ENSG00000140937	5172.96	-5.17654	0.477014	-10.852	1.95193e-27	6.71777e-26
ENSG00000184588	586.141	-4.57321	0.421561	-10.8483	2.03198e-27	6.97932e-26
ENSG00000198948	1207.63	2.64711	0.244028	10.8476	2.04767e-27	7.0192e-26
ENSG00000158859	5539.28	-9.78992	0.904046	-10.829	2.50874e-27	8.58257e-26
ENSG00000140497	2561.13	1.47474	0.13624	10.8246	2.63324e-27	8.99063e-26
ENSG00000005108	308.889	-7.45841	0.689661	-10.8146	2.93596e-27	1.00044e-25
ENSG00000167741	841.714	4.4628	0.412735	10.8127	2.99602e-27	1.01888e-25
ENSG00000184471	101.742	5.20867	0.481851	10.8097	3.09685e-27	1.0511e-25
ENSG00000196872	2188.8	3.24184	0.300309	10.795	3.63272e-27	1.23055e-25
ENSG00000112769	2558.57	-5.11079	0.474001	-10.7822	4.1765e-27	1.41197e-25
ENSG00000111647	958.852	-1.6788	0.155867	-10.7707	4.73206e-27	1.59665e-25
ENSG00000136869	385.203	-3.61071	0.335417	-10.7649	5.04427e-27	1.69866e-25
ENSG00000020577	3606.78	-5.5804	0.518467	-10.7633	5.13176e-27	1.72475e-25
ENSG00000109743	316.039	-2.99183	0.278298	-10.7505	5.89688e-27	1.97804e-25
ENSG00000130176	163.907	-5.63305	0.524048	-10.7491	5.98375e-27	2.00327e-25
ENSG00000179178	190.533	4.40921	0.410297	10.7464	6.16259e-27	2.05914e-25
ENSG00000172819	3881.39	1.75236	0.163087	10.7449	6.26005e-27	2.08766e-25
ENSG00000162407	7207.86	-3.9558	0.36831	-10.7404	6.57511e-27	2.18848e-25
ENSG00000168743	208.823	-5.24601	0.488681	-10.735	6.9703e-27	2.31554e-25
ENSG00000182253	667.942	-3.24362	0.302204	-10.7332	7.10803e-27	2.35674e-25
ENSG00000164062	1893.15	1.23235	0.114873	10.7279	7.5324e-27	2.49265e-25
ENSG00000196154	17566.8	1.69333	0.15797	10.7193	8.26195e-27	2.72882e-25
ENSG00000116962	2857.79	-4.30051	0.401241	-10.718	8.37857e-27	2.76204e-25
ENSG00000085117	3391.84	2.08489	0.194564	10.7157	8.59256e-27	2.82717e-25
ENSG00000105655	618.819	-3.11701	0.291012	-10.7109	9.04401e-27	2.97003e-25
ENSG00000169752	244.987	2.96727	0.277128	10.7072	9.41569e-27	3.0862e-25
ENSG00000137941	100.537	-3.61194	0.337548	-10.7005	1.01194e-26	3.31054e-25
ENSG00000137959	497.792	-4.8088	0.449722	-10.6928	1.09973e-26	3.59093e-25
ENSG00000131242	820.371	2.08828	0.195325	10.6913	1.11792e-26	3.64341e-25
ENSG00000140600	529.648	2.87469	0.269055	10.6844	1.20451e-26	3.91819e-25
ENSG00000095585	1484.38	2.72082	0.254711	10.682	1.23628e-26	4.01395e-25
ENSG00000132386	12910.1	-3.26175	0.305381	-10.6809	1.25026e-26	4.05168e-25
ENSG00000196569	1842.47	-3.72301	0.348643	-10.6786	1.2821e-26	4.14708e-25
ENSG00000197208	458.456	-2.32502	0.21786	-10.6721	1.37528e-26	4.44013e-25
ENSG00000122035	359.614	-3.13921	0.294157	-10.6719	1.37792e-26	4.4403e-25
ENSG00000100577	681.199	1.96794	0.184443	10.6697	1.41157e-26	4.54024e-25
ENSG00000082293	68.3677	-6.87499	0.644536	-10.6666	1.45894e-26	4.68386e-25
ENSG00000104691	344.82	-1.81298	0.169999	-10.6646	1.49002e-26	4.77471e-25
ENSG00000012660	1821.93	-4.12747	0.387072	-10.6633	1.51125e-26	4.83374e-25
ENSG00000000938	128.564	-4.24678	0.398288	-10.6626	1.52281e-26	4.86169e-25
ENSG00000235162	1228.11	2.19932	0.206281	10.6618	1.53634e-26	4.89581e-25
ENSG00000075420	4692.18	-1.60114	0.150322	-10.6514	1.71716e-26	5.4619e-25
ENSG00000158887	195.12	-4.75425	0.446437	-10.6493	1.75638e-26	5.57633e-25
ENSG00000130595	2304.83	3.6015	0.338305	10.6457	1.82538e-26	5.78473e-25
ENSG00000164292	1897.13	-2.97425	0.27951	-10.641	1.92156e-26	6.06718e-25
ENSG00000152270	170.761	-2.13286	0.200437	-10.6411	1.91945e-26	6.06718e-25
ENSG00000111319	4384.54	2.86602	0.269381	10.6393	1.95689e-26	6.16741e-25
ENSG00000134245	637.57	-1.20981	0.113738	-10.6369	2.00724e-26	6.31455e-25
ENSG00000176974	1406.03	2.35369	0.221529	10.6247	2.28632e-26	7.17939e-25
ENSG00000139567	394.335	-5.66266	0.533118	-10.6218	2.35987e-26	7.39683e-25
ENSG00000157654	3889.91	-5.19602	0.489225	-10.6209	2.382e-26	7.45264e-25
ENSG00000187109	4212.6	-1.63413	0.153871	-10.6202	2.40114e-26	7.49888e-25
ENSG00000164736	131.378	-10.5314	0.992014	-10.6162	2.5054e-26	7.81031e-25
ENSG00000107249	1860.58	-5.55088	0.523299	-10.6075	2.75098e-26	8.56038e-25
ENSG00000186377	71.0791	-5.80975	0.547764	-10.6063	2.78565e-26	8.63961e-25
ENSG00000198189	224.468	-3.38991	0.319614	-10.6063	2.78649e-26	8.63961e-25
ENSG00000181885	2902.13	3.24433	0.30601	10.602	2.91555e-26	9.02354e-25
ENSG00000119630	224.265	-5.27086	0.497328	-10.5984	3.03259e-26	9.36891e-25
ENSG00000143127	1061.49	-2.70555	0.255287	-10.5981	3.04152e-26	9.37965e-25
ENSG00000144366	217.916	-3.93134	0.370959	-10.5978	3.05132e-26	9.39305e-25
ENSG00000065361	5404.66	2.86324	0.270415	10.5883	3.37612e-26	1.03743e-24
ENSG00000183287	202.982	-4.52876	0.428039	-10.5803	3.6793e-26	1.12858e-24
ENSG00000137077	354.091	-5.8371	0.551732	-10.5796	3.70567e-26	1.13465e-24
ENSG00000106809	348.57	-2.95011	0.279073	-10.5711	4.05788e-26	1.24029e-24
ENSG00000105373	3778.66	-1.23103	0.116516	-10.5653	4.31491e-26	1.31651e-24
ENSG00000119147	531.002	-4.1685	0.394666	-10.5621	4.46595e-26	1.36018e-24
ENSG00000144712	212.543	-2.35089	0.222666	-10.5579	4.66944e-26	1.41964e-24
ENSG00000112149	605.108	-3.22091	0.305164	-10.5547	4.83149e-26	1.46632e-24
ENSG00000003436	452.997	-4.26961	0.404787	-10.5478	5.20026e-26	1.57546e-24
ENSG00000115232	220.875	-3.48725	0.330658	-10.5464	5.2798e-26	1.59568e-24
ENSG00000118922	349.51	-3.26481	0.30957	-10.5463	5.28554e-26	1.59568e-24
ENSG00000150347	7882	-2.61829	0.248412	-10.5401	5.643e-26	1.70061e-24
ENSG00000147655	198.006	-9.01455	0.855389	-10.5385	5.73815e-26	1.72626e-24
ENSG00000108932	369.606	3.25322	0.308787	10.5355	5.92845e-26	1.7804e-24
ENSG00000105711	83.8466	-5.6457	0.536341	-10.5263	6.53322e-26	1.9586e-24
ENSG00000110080	1620.85	1.96468	0.186694	10.5235	6.73175e-26	2.01461e-24
ENSG00000197380	142.889	-5.35012	0.508716	-10.5169	7.21998e-26	2.15697e-24
ENSG00000088826	215.209	-4.52337	0.430181	-10.515	7.36493e-26	2.19646e-24
ENSG00000174749	157.576	-5.82493	0.553994	-10.5144	7.41347e-26	2.20711e-24
ENSG00000114698	1060.69	-3.43746	0.327051	-10.5105	7.7315e-26	2.29782e-24
ENSG00000135905	651.998	-3.84053	0.365726	-10.5011	8.53787e-26	2.5331e-24
ENSG00000035862	11170.3	-3.5793	0.340882	-10.5001	8.62904e-26	2.55574e-24
ENSG00000198734	276.307	-5.0324	0.479489	-10.4953	9.07608e-26	2.68353e-24
ENSG00000162944	541.472	-3.69361	0.352031	-10.4923	9.37277e-26	2.76649e-24
ENSG00000122756	132.266	-8.40684	0.801262	-10.492	9.40211e-26	2.7704e-24
ENSG00000157554	1359.51	-3.39285	0.323406	-10.491	9.50138e-26	2.79487e-24
ENSG00000203722	729.917	2.46068	0.234595	10.489	9.70231e-26	2.8491e-24
ENSG00000184304	396.282	-4.18999	0.399571	-10.4862	9.99634e-26	2.93044e-24
ENSG00000147113	207.808	-9.06549	0.865713	-10.4717	1.16534e-25	3.4104e-24
ENSG00000147526	6427.58	-1.77161	0.169185	-10.4715	1.16831e-25	3.41328e-24
ENSG00000120156	292.758	-4.33711	0.414442	-10.4649	1.25148e-25	3.65009e-24
ENSG00000173852	575.588	-2.62811	0.251208	-10.4619	1.29211e-25	3.7622e-24
ENSG00000145431	481.246	-3.02512	0.289182	-10.461	1.30517e-25	3.7938e-24
ENSG00000078295	426.058	-5.6701	0.542313	-10.4554	1.38416e-25	4.01663e-24
ENSG00000114446	467.988	-1.70001	0.162607	-10.4547	1.3939e-25	4.03808e-24
ENSG00000104267	168.296	-8.7586	0.83827	-10.4484	1.48985e-25	4.30881e-24
ENSG00000139737	60.4326	-3.83593	0.367153	-10.4478	1.50029e-25	4.33172e-24
ENSG00000183230	52.8425	-4.39458	0.420753	-10.4446	1.55164e-25	4.47246e-24
ENSG00000173918	962.471	-6.39107	0.612347	-10.437	1.68046e-25	4.83567e-24
ENSG00000188906	485.359	-3.35722	0.321787	-10.433	1.75188e-25	5.02762e-24
ENSG00000101335	1437.89	-4.90963	0.470588	-10.433	1.75301e-25	5.02762e-24
ENSG00000175874	941.663	3.85805	0.369835	10.4318	1.77479e-25	5.08164e-24
ENSG00000067798	672.746	-2.42228	0.232321	-10.4265	1.87746e-25	5.36667e-24
ENSG00000119888	136.827	2.73637	0.26249	10.4246	1.91369e-25	5.46117e-24
ENSG00000006283	404.218	-5.17629	0.497347	-10.4078	2.28437e-25	6.50818e-24
ENSG00000100368	283.917	-5.30101	0.509838	-10.3975	2.54643e-25	7.2428e-24
ENSG00000173372	258.27	-7.39511	0.71283	-10.3743	3.24561e-25	9.21624e-24
ENSG00000154175	8815.72	-2.7052	0.261017	-10.3641	3.61295e-25	1.02425e-23
ENSG00000169432	64.4553	-4.74232	0.457854	-10.3577	3.86154e-25	1.09292e-23
ENSG00000220008	187.566	-7.32874	0.708216	-10.3482	4.26609e-25	1.20543e-23
ENSG00000106070	913.072	-3.10877	0.300535	-10.3441	4.44958e-25	1.25316e-23
ENSG00000155966	100.669	-7.21722	0.697709	-10.3442	4.44771e-25	1.25316e-23
ENSG00000077274	61.7586	-6.1462	0.594229	-10.3432	4.49455e-25	1.26376e-23
ENSG00000177106	5026.14	2.92577	0.283029	10.3374	4.77537e-25	1.34053e-23
ENSG00000103196	7966.94	-6.4344	0.622593	-10.3348	4.90188e-25	1.3738e-23
ENSG00000139971	289.636	-2.87208	0.278011	-10.3308	5.11143e-25	1.4302e-23
ENSG00000173369	498.963	-6.69266	0.647903	-10.3297	5.17073e-25	1.44353e-23
ENSG00000048544	1376.17	1.82576	0.176749	10.3296	5.17582e-25	1.44353e-23
ENSG00000132688	1067.33	-3.71636	0.359789	-10.3293	5.19549e-25	1.44667e-23
ENSG00000170542	540.239	-5.10297	0.494238	-10.3249	5.43709e-25	1.51149e-23
ENSG00000023171	1735.99	2.94498	0.285374	10.3197	5.7393e-25	1.59293e-23
ENSG00000156687	131.09	-10.5299	1.0206	-10.3173	5.88483e-25	1.6307e-23
ENSG00000147251	421.076	-4.06683	0.394197	-10.3167	5.91974e-25	1.63773e-23
ENSG00000134201	343.219	-5.01424	0.486373	-10.3095	6.38641e-25	1.764e-23
ENSG00000215018	638.074	2.0235	0.196368	10.3046	6.71628e-25	1.85214e-23
ENSG00000177464	229.643	-7.38824	0.717612	-10.2956	7.37684e-25	2.03105e-23
ENSG00000142089	5140.06	-3.01096	0.292848	-10.2816	8.52759e-25	2.34394e-23
ENSG00000187601	243.597	-2.68379	0.261031	-10.2815	8.54051e-25	2.34394e-23
ENSG00000182575	284.134	-2.89179	0.281358	-10.278	8.85479e-25	2.42632e-23
ENSG00000198853	1390.87	-2.88707	0.281186	-10.2675	9.8729e-25	2.701e-23
ENSG00000089472	942.699	-3.9312	0.382906	-10.2668	9.94972e-25	2.7177e-23
ENSG00000110921	1569.9	2.64911	0.258139	10.2624	1.04123e-24	2.83955e-23
ENSG00000162692	362.394	-10.8408	1.05647	-10.2614	1.05169e-24	2.86353e-23
ENSG00000198624	249.188	-4.46189	0.434873	-10.2602	1.0646e-24	2.89411e-23
ENSG00000115935	1251.49	-3.84145	0.374466	-10.2585	1.08397e-24	2.94211e-23
ENSG00000044524	147.199	-7.12693	0.695071	-10.2535	1.14097e-24	3.08928e-23
ENSG00000137821	298.073	-2.96224	0.288902	-10.2535	1.14178e-24	3.08928e-23
ENSG00000170017	1238.01	-3.06734	0.299259	-10.2498	1.18635e-24	3.20483e-23
ENSG00000085377	910.999	1.2361	0.120618	10.2481	1.20726e-24	3.25619e-23
ENSG00000145283	119.446	-3.85015	0.375799	-10.2452	1.24306e-24	3.34377e-23
ENSG00000129173	237.537	3.35848	0.32781	10.2452	1.24361e-24	3.34377e-23
ENSG00000112531	3375.02	-1.92329	0.188016	-10.2294	1.46425e-24	3.93085e-23
ENSG00000111275	863.711	-2.58001	0.252621	-10.2129	1.73518e-24	4.65094e-23
ENSG00000112964	242.819	-3.86285	0.378363	-10.2094	1.80048e-24	4.81844e-23
ENSG00000111450	258.384	-3.46729	0.339709	-10.2067	1.85137e-24	4.94697e-23
ENSG00000256235	608.202	-3.11853	0.305785	-10.1984	2.01488e-24	5.37552e-23
ENSG00000137265	143.393	-5.77091	0.565883	-10.1981	2.02257e-24	5.38767e-23
ENSG00000139832	128.012	-5.35116	0.52489	-10.1948	2.09105e-24	5.55289e-23
ENSG00000122176	10938.7	-4.16757	0.409291	-10.1824	2.3755e-24	6.29856e-23
ENSG00000055732	169.763	-4.47153	0.439399	-10.1765	2.52531e-24	6.68548e-23
ENSG00000149591	1829.22	-3.1251	0.307619	-10.159	3.02176e-24	7.98747e-23
ENSG00000101342	220.053	3.10549	0.305929	10.151	3.27979e-24	8.65622e-23
ENSG00000253276	1138.59	-5.19507	0.512022	-10.1462	3.44555e-24	9.07979e-23
ENSG00000003096	144.76	-4.58573	0.452023	-10.1449	3.49106e-24	9.18566e-23
ENSG00000136244	1740.13	-11.1565	1.10101	-10.133	3.94409e-24	1.03618e-22
ENSG00000136280	1455.04	1.90774	0.188386	10.1268	4.20218e-24	1.1023e-22
ENSG00000128791	952.717	-1.481	0.146277	-10.1247	4.29493e-24	1.12492e-22
ENSG00000049283	783.954	3.25679	0.321706	10.1235	4.34611e-24	1.13659e-22
ENSG00000196839	297.123	-3.78032	0.373664	-10.1169	4.64921e-24	1.21402e-22
ENSG00000198589	4629.06	1.13365	0.112125	10.1105	4.9613e-24	1.29355e-22
ENSG00000149043	8678.71	2.99686	0.296512	10.107	5.14178e-24	1.33857e-22
ENSG00000184860	1146.49	2.36458	0.234394	10.0881	6.23928e-24	1.62184e-22
ENSG00000197769	49.0092	-6.38958	0.634254	-10.0742	7.18661e-24	1.86527e-22
ENSG00000196344	2717.59	3.64643	0.362194	10.0676	7.68303e-24	1.99111e-22
ENSG00000130300	708.454	-12.963	1.28762	-10.0674	7.70082e-24	1.99272e-22
ENSG00000187260	277.784	-3.45549	0.343349	-10.0641	7.96403e-24	2.05773e-22
ENSG00000120279	136.859	-10.5907	1.05249	-10.0626	8.08733e-24	2.08646e-22
ENSG00000133597	531.88	1.16641	0.115978	10.0572	8.54127e-24	2.20027e-22
ENSG00000105357	19227.2	3.56022	0.354009	10.0569	8.56839e-24	2.20396e-22
ENSG00000206557	1195.72	6.21575	0.618108	10.0561	8.63519e-24	2.21783e-22
ENSG00000023902	453.419	-3.76011	0.374029	-10.053	8.91391e-24	2.286e-22
ENSG00000163686	760.842	2.24879	0.223722	10.0517	9.03126e-24	2.31265e-22
ENSG00000170456	638.833	-3.51701	0.350053	-10.0471	9.46286e-24	2.41957e-22
ENSG00000183963	1477.72	-3.75727	0.374033	-10.0453	9.63631e-24	2.46026e-22
ENSG00000140968	345.633	-5.81315	0.578727	-10.0447	9.6925e-24	2.47094e-22
ENSG00000108352	5504.56	2.65057	0.26396	10.0416	1.00089e-23	2.54782e-22
ENSG00000164920	407.763	-6.67039	0.664347	-10.0405	1.01129e-23	2.57049e-22
ENSG00000172164	154.803	-3.78767	0.377429	-10.0354	1.06474e-23	2.70237e-22
ENSG00000043462	292.374	-4.00887	0.399655	-10.0308	1.11573e-23	2.82762e-22
ENSG00000046653	368.97	-2.62386	0.261618	-10.0294	1.13229e-23	2.86536e-22
ENSG00000241644	393.253	-3.59855	0.358837	-10.0284	1.14388e-23	2.89043e-22
ENSG00000243696	269.92	2.49144	0.24848	10.0267	1.1629e-23	2.93418e-22
ENSG00000105376	100.165	-5.01564	0.500376	-10.0237	1.19875e-23	3.02022e-22
ENSG00000106823	773.616	-2.80824	0.280354	-10.0168	1.28657e-23	3.23673e-22
ENSG00000090339	3233.15	-6.49271	0.648225	-10.0161	1.2947e-23	3.25243e-22
ENSG00000105514	2304.9	2.04967	0.204689	10.0136	1.32851e-23	3.3325e-22
ENSG00000198873	747.187	-2.95001	0.294643	-10.0122	1.34753e-23	3.37529e-22
ENSG00000265763	282.072	3.86825	0.386413	10.0107	1.36832e-23	3.42238e-22
ENSG00000091986	2763.41	-4.79834	0.479928	-9.99804	1.55438e-23	3.88211e-22
ENSG00000166148	249.75	-11.4586	1.14657	-9.9938	1.62239e-23	4.0461e-22
ENSG00000130294	198.367	-9.9706	0.997701	-9.99358	1.62595e-23	4.04911e-22
ENSG00000165168	454.889	-5.86573	0.587479	-9.98457	1.78064e-23	4.42792e-22
ENSG00000154721	388.196	-2.65451	0.266038	-9.97792	1.90418e-23	4.72829e-22
ENSG00000132170	88.849	-6.66759	0.668692	-9.97109	2.03985e-23	5.05789e-22
ENSG00000132793	2203.53	1.80243	0.180792	9.96961	2.07039e-23	5.12623e-22
ENSG00000205560	74.9166	3.18891	0.319978	9.96604	2.14606e-23	5.30596e-22
ENSG00000219438	63.06	-3.34073	0.335464	-9.95851	2.31495e-23	5.71531e-22
ENSG00000171819	45472.2	-3.53876	0.355442	-9.95593	2.37588e-23	5.85733e-22
ENSG00000149503	1145.19	1.82088	0.182916	9.95472	2.40506e-23	5.92078e-22
ENSG00000241399	179.16	-2.13308	0.214464	-9.94611	2.62238e-23	6.44656e-22
ENSG00000099998	841.824	-5.52179	0.555256	-9.94459	2.6628e-23	6.53659e-22
ENSG00000184905	112.867	-8.60268	0.865517	-9.93935	2.80641e-23	6.8793e-22
ENSG00000157399	138.83	-3.0532	0.30727	-9.93652	2.88745e-23	7.06788e-22
ENSG00000166106	302.221	-6.71773	0.676618	-9.92839	3.13266e-23	7.65721e-22
ENSG00000126247	8384.92	1.226	0.123523	9.92529	3.23176e-23	7.88825e-22
ENSG00000169629	263.207	-2.73065	0.275158	-9.92392	3.27631e-23	7.98567e-22
ENSG00000105270	508.979	-2.50509	0.252477	-9.92205	3.33838e-23	8.12543e-22
ENSG00000163898	1031.23	4.36098	0.439542	9.92167	3.3511e-23	8.14489e-22
ENSG00000153250	2214.79	-2.34745	0.236613	-9.92104	3.37225e-23	8.18471e-22
ENSG00000171132	822.554	-2.2114	0.223369	-9.90022	4.15354e-23	1.00668e-21
ENSG00000100097	2296.21	-3.02833	0.305892	-9.90001	4.16218e-23	1.00735e-21
ENSG00000077943	161.105	-6.81271	0.688757	-9.89131	4.54026e-23	1.09732e-21
ENSG00000130701	231.789	4.18256	0.422962	9.88874	4.65839e-23	1.12429e-21
ENSG00000176842	314.745	-4.0507	0.409734	-9.88616	4.78022e-23	1.15207e-21
ENSG00000110324	371.467	-3.95508	0.400224	-9.88218	4.97401e-23	1.1971e-21
ENSG00000115252	124.411	-5.79361	0.586377	-9.88034	5.06593e-23	1.21752e-21
ENSG00000172716	502.463	-4.76576	0.482439	-9.87847	5.16139e-23	1.23873e-21
ENSG00000006747	4052.72	3.30616	0.334719	9.87742	5.21591e-23	1.25007e-21
ENSG00000087085	162.553	-4.11765	0.417133	-9.87131	5.54346e-23	1.32673e-21
ENSG00000173598	2207.94	-2.68152	0.271657	-9.87097	5.56257e-23	1.32886e-21
ENSG00000063127	177.365	-4.11777	0.417164	-9.87087	5.56781e-23	1.32886e-21
ENSG00000198121	1183.92	-2.31405	0.234769	-9.85672	6.41083e-23	1.52583e-21
ENSG00000116132	7500.04	-4.00986	0.407023	-9.85166	6.74186e-23	1.6024e-21
ENSG00000165806	1139.59	1.27521	0.129461	9.85011	6.84707e-23	1.62516e-21
ENSG00000092758	116.948	-3.05129	0.309854	-9.8475	7.02723e-23	1.66563e-21
ENSG00000255587	122.192	-3.01295	0.306048	-9.84469	7.22589e-23	1.71036e-21
ENSG00000177707	278.006	-2.91726	0.296515	-9.83851	7.68394e-23	1.81628e-21
ENSG00000120820	1216.34	-3.12381	0.317678	-9.83326	8.09539e-23	1.91091e-21
ENSG00000187094	154.6	-3.77547	0.384175	-9.82746	8.57529e-23	2.01899e-21
ENSG00000173715	784.165	2.01108	0.20464	9.82744	8.57673e-23	2.01899e-21
ENSG00000198075	61.6386	-3.22163	0.327888	-9.8254	8.75247e-23	2.05755e-21
ENSG00000067836	415.854	1.76112	0.179306	9.82183	9.06833e-23	2.12889e-21
ENSG00000163734	274.628	-7.35337	0.748764	-9.82067	9.17316e-23	2.15057e-21
ENSG00000254550	48.0475	4.56886	0.465566	9.81357	9.84252e-23	2.30436e-21
ENSG00000184014	3743.57	-2.96655	0.302316	-9.81275	9.92237e-23	2.31989e-21
ENSG00000070748	42.3591	4.55489	0.464201	9.81231	9.96562e-23	2.32684e-21
ENSG00000198597	134.149	-8.43819	0.860127	-9.8104	1.01564e-22	2.36817e-21
ENSG00000161638	2016.15	-4.12449	0.420652	-9.805	1.07147e-22	2.49497e-21
ENSG00000167196	1025.17	1.12655	0.114921	9.80278	1.09534e-22	2.54711e-21
ENSG00000092964	4779.58	-2.82792	0.288575	-9.79961	1.13025e-22	2.62474e-21
ENSG00000005513	54.9611	-5.82075	0.594121	-9.79724	1.15707e-22	2.68341e-21
ENSG00000123685	68.1075	-5.36105	0.547627	-9.7896	1.24795e-22	2.89026e-21
ENSG00000122707	1094.43	-3.24177	0.33125	-9.78648	1.28698e-22	2.97666e-21
ENSG00000104324	974.67	-3.63268	0.371279	-9.78423	1.31596e-22	3.03961e-21
ENSG00000118689	5391.45	-2.3447	0.239743	-9.78005	1.37138e-22	3.16336e-21
ENSG00000009950	153.846	-4.12146	0.422033	-9.76573	1.57966e-22	3.63893e-21
ENSG00000178363	680.689	3.57086	0.365761	9.76282	1.62569e-22	3.73996e-21
ENSG00000162618	274.505	-10.4399	1.06949	-9.76155	1.64617e-22	3.78203e-21
ENSG00000164626	158.569	-4.72029	0.483701	-9.7587	1.69314e-22	3.88474e-21
ENSG00000197594	3061.32	-4.19635	0.430381	-9.75033	1.83865e-22	4.21299e-21
ENSG00000124126	1053.79	-3.85727	0.395656	-9.74903	1.86236e-22	4.26163e-21
ENSG00000033327	841.461	-2.6214	0.268958	-9.7465	1.90932e-22	4.3633e-21
ENSG00000137441	111.22	-6.83963	0.702414	-9.73732	2.08992e-22	4.76968e-21
ENSG00000131386	600.857	-4.12689	0.423941	-9.73459	2.1469e-22	4.89322e-21
ENSG00000116774	3500.11	-3.48286	0.357801	-9.73408	2.15751e-22	4.91091e-21
ENSG00000182264	123.321	2.00378	0.205929	9.73047	2.23565e-22	5.07689e-21
ENSG00000130988	148.141	-4.06445	0.417705	-9.73044	2.23633e-22	5.07689e-21
ENSG00000088538	994.884	2.83944	0.29187	9.72844	2.28058e-22	5.17051e-21
ENSG00000157214	150.552	-4.78793	0.492518	-9.72132	2.4458e-22	5.5378e-21
ENSG00000145623	2039.04	-4.58594	0.47186	-9.71885	2.50587e-22	5.66636e-21
ENSG00000169592	1015.54	1.47491	0.151815	9.71522	2.59695e-22	5.86462e-21
ENSG00000187583	1845.65	3.1161	0.320802	9.71348	2.64159e-22	5.9576e-21
ENSG00000183780	350.865	3.03611	0.312637	9.7113	2.69881e-22	6.07867e-21
ENSG00000137672	127.191	-6.44841	0.664093	-9.7101	2.73068e-22	6.14242e-21
ENSG00000176435	176.503	-10.9578	1.12865	-9.7088	2.76575e-22	6.2132e-21
ENSG00000213533	175.352	1.90174	0.195907	9.70737	2.80493e-22	6.293e-21
ENSG00000167371	126.933	-2.65881	0.274109	-9.69982	3.02035e-22	6.76748e-21
ENSG00000177548	712.734	1.36695	0.140975	9.69643	3.12225e-22	6.98669e-21
ENSG00000128656	322.476	-3.45309	0.356179	-9.69483	3.17178e-22	7.08832e-21
ENSG00000163431	496.257	-2.75928	0.28479	-9.68883	3.3635e-22	7.50701e-21
ENSG00000167987	1245.06	1.44583	0.14928	9.68531	3.4815e-22	7.76031e-21
ENSG00000140092	3115.33	-3.64112	0.376014	-9.68348	3.54426e-22	7.88999e-21
ENSG00000114450	503.238	-2.6147	0.270122	-9.67968	3.67853e-22	8.17831e-21
ENSG00000135643	145.612	-3.18597	0.32915	-9.67939	3.6892e-22	8.19144e-21
ENSG00000142700	3297.26	2.69705	0.278749	9.67554	3.83058e-22	8.49441e-21
ENSG00000169291	203.265	-4.2395	0.438695	-9.6639	4.29194e-22	9.49552e-21
ENSG00000102053	204.799	-2.28829	0.236788	-9.66388	4.29307e-22	9.49552e-21
ENSG00000088367	5083.58	1.87757	0.19447	9.6548	4.69091e-22	1.03622e-20
ENSG00000104870	1502.41	-2.90684	0.301175	-9.65165	4.83693e-22	1.0671e-20
ENSG00000141576	65.5102	-3.69503	0.382852	-9.65132	4.85281e-22	1.06923e-20
ENSG00000163141	1928.54	2.33719	0.242221	9.64899	4.96427e-22	1.09239e-20
ENSG00000240771	120.278	-3.0161	0.312605	-9.64828	4.9987e-22	1.09856e-20
ENSG00000163132	87.857	-6.8196	0.707197	-9.64314	5.2554e-22	1.15351e-20
ENSG00000198682	698.104	-2.82498	0.29311	-9.63796	5.52774e-22	1.21174e-20
ENSG00000167680	321.262	-6.96604	0.722782	-9.63781	5.53559e-22	1.21191e-20
ENSG00000147231	45.0814	-4.02487	0.417666	-9.63658	5.60222e-22	1.22494e-20
ENSG00000145349	1397.1	-2.81766	0.292589	-9.63009	5.96772e-22	1.30321e-20
ENSG00000120341	529.258	4.66655	0.484699	9.62773	6.10648e-22	1.33057e-20
ENSG00000085063	5992.2	-2.08652	0.21672	-9.62769	6.10851e-22	1.33057e-20
ENSG00000140950	1415.01	2.02642	0.210509	9.6263	6.19208e-22	1.34707e-20
ENSG00000142611	135.716	-4.51986	0.46972	-9.62245	6.42831e-22	1.3967e-20
ENSG00000169908	3743.87	-3.0639	0.318502	-9.61972	6.601e-22	1.43241e-20
ENSG00000122870	1417.77	-3.75454	0.390466	-9.61553	6.87536e-22	1.49007e-20
ENSG00000106536	46.7782	-5.72738	0.595822	-9.61257	7.07604e-22	1.53163e-20
ENSG00000177508	384.298	-3.21766	0.334764	-9.61174	7.13361e-22	1.54215e-20
ENSG00000173662	176.697	-3.31438	0.344936	-9.60867	7.34922e-22	1.58677e-20
ENSG00000138207	112.785	-7.60506	0.791855	-9.60411	7.68191e-22	1.65652e-20
ENSG00000132024	1461.33	1.26262	0.131486	9.60263	7.79316e-22	1.67841e-20
ENSG00000177119	2043.14	-1.97184	0.205623	-9.58958	8.84483e-22	1.90015e-20
ENSG00000167601	3144.52	-2.84524	0.296872	-9.58405	9.33133e-22	2.00216e-20
ENSG00000087494	63.4585	-3.50922	0.366236	-9.58187	9.53008e-22	2.04226e-20
ENSG00000067445	289.807	-3.05329	0.318707	-9.58024	9.6819e-22	2.07222e-20
ENSG00000141622	124.024	-6.62661	0.692347	-9.57122	1.05654e-21	2.2585e-20
ENSG00000157103	74.4627	-5.90401	0.616937	-9.56987	1.07035e-21	2.28519e-20
ENSG00000170891	3157.06	-6.271	0.65556	-9.56587	1.11261e-21	2.37248e-20
ENSG00000154277	147.883	-4.39094	0.459285	-9.5604	1.17303e-21	2.4964e-20
ENSG00000128536	51.3603	-3.28325	0.343423	-9.56035	1.17363e-21	2.4964e-20
ENSG00000129467	409.27	-3.86461	0.404382	-9.55684	1.21409e-21	2.57926e-20
ENSG00000189157	101.714	2.69427	0.28209	9.55108	1.28348e-21	2.72331e-20
ENSG00000120910	556.205	-2.04198	0.213808	-9.55052	1.29045e-21	2.73473e-20
ENSG00000135476	644.622	2.31452	0.242531	9.5432	1.38492e-21	2.93134e-20
ENSG00000101856	2397.35	-1.78214	0.186769	-9.54197	1.40142e-21	2.96261e-20
ENSG00000113532	100.999	-5.56585	0.583341	-9.54134	1.40998e-21	2.97705e-20
ENSG00000187098	527.669	-4.04948	0.424497	-9.53949	1.43541e-21	3.02703e-20
ENSG00000076944	353.749	1.95433	0.204906	9.5377	1.46033e-21	3.0758e-20
ENSG00000169047	1070.22	-5.29672	0.555432	-9.53622	1.48132e-21	3.11619e-20
ENSG00000259207	148.13	-8.00654	0.839632	-9.53577	1.48773e-21	3.12587e-20
ENSG00000160180	37.4133	-5.10395	0.53533	-9.53422	1.51015e-21	3.1691e-20
ENSG00000075702	504.882	2.12163	0.22258	9.53195	1.54358e-21	3.23531e-20
ENSG00000108691	2415.22	-6.08814	0.639071	-9.52655	1.62593e-21	3.40377e-20
ENSG00000183833	50.2089	-3.87808	0.407234	-9.52296	1.68308e-21	3.51913e-20
ENSG00000186642	240.186	-5.51074	0.578749	-9.52181	1.70185e-21	3.55406e-20
ENSG00000137575	2923.16	-2.30072	0.241712	-9.51843	1.75811e-21	3.66709e-20
ENSG00000074657	1864.41	-2.58815	0.271923	-9.51797	1.76595e-21	3.679e-20
ENSG00000115468	567.848	-3.9038	0.410194	-9.51695	1.78338e-21	3.71081e-20
ENSG00000100014	1660.06	1.42397	0.149653	9.51517	1.81417e-21	3.77032e-20
ENSG00000102890	761.943	1.90358	0.200081	9.51404	1.83399e-21	3.80692e-20
ENSG00000170927	496.774	-4.86517	0.511618	-9.50938	1.91797e-21	3.97643e-20
ENSG00000028137	761.061	-5.62479	0.591545	-9.50863	1.93182e-21	3.99553e-20
ENSG00000198910	201.164	-4.94454	0.520005	-9.50864	1.93179e-21	3.99553e-20
ENSG00000185960	175.681	-5.16033	0.542752	-9.50771	1.94915e-21	4.02652e-20
ENSG00000119535	172.979	-4.13246	0.434692	-9.50664	1.9693e-21	4.06327e-20
ENSG00000167555	693.113	1.28307	0.135009	9.50356	2.02837e-21	4.18015e-20
ENSG00000124205	133.169	-5.15266	0.542297	-9.50155	2.06792e-21	4.25656e-20
ENSG00000147065	6331.24	-3.59674	0.378817	-9.49465	2.20952e-21	4.54258e-20
ENSG00000142552	806.245	-3.80735	0.401048	-9.49351	2.23392e-21	4.58726e-20
ENSG00000174175	129.866	-8.4016	0.885246	-9.4907	2.29492e-21	4.70692e-20
ENSG00000197070	1748.65	1.95735	0.206324	9.48678	2.38273e-21	4.88118e-20
ENSG00000001617	4016.9	1.99876	0.210775	9.4829	2.47317e-21	5.06044e-20
ENSG00000267795	52.803	2.95208	0.311329	9.48219	2.48997e-21	5.08877e-20
ENSG00000248712	118.55	2.70323	0.285108	9.48142	2.50843e-21	5.12041e-20
ENSG00000031081	1280.54	-2.85973	0.301705	-9.47857	2.57803e-21	5.25626e-20
ENSG00000150540	192.11	-4.23174	0.446468	-9.47827	2.58522e-21	5.26466e-20
ENSG00000104894	277.348	-3.70111	0.390497	-9.47793	2.59367e-21	5.27563e-20
ENSG00000160796	14139.3	2.83899	0.299546	9.47766	2.60058e-21	5.28345e-20
ENSG00000150510	93.8886	-4.93789	0.521105	-9.47581	2.6471e-21	5.37161e-20
ENSG00000152642	1229.31	1.94367	0.205374	9.46406	2.96224e-21	6.00403e-20
ENSG00000161682	302.031	2.58901	0.273658	9.46075	3.05744e-21	6.1897e-20
ENSG00000168079	944.034	-5.21602	0.551486	-9.45812	3.13536e-21	6.33999e-20
ENSG00000123146	611.282	-2.78273	0.294303	-9.45532	3.22024e-21	6.50398e-20
ENSG00000174944	72.1733	-5.53034	0.585325	-9.44832	3.4432e-21	6.94613e-20
ENSG00000116833	81.4543	-9.84189	1.04208	-9.4445	3.57119e-21	7.18748e-20
ENSG00000075213	465.245	-3.36962	0.356778	-9.44459	3.5681e-21	7.18748e-20
ENSG00000104219	126.951	-2.39381	0.253602	-9.43925	3.75445e-21	7.54749e-20
ENSG00000184500	533.531	-3.67787	0.390171	-9.42629	4.24848e-21	8.53066e-20
ENSG00000164393	134.186	4.25128	0.451022	9.42588	4.265e-21	8.55385e-20
ENSG00000114638	7258.37	2.94181	0.312271	9.42068	4.48186e-21	8.97833e-20
ENSG00000162706	255.988	-5.15632	0.547665	-9.41509	4.72665e-21	9.4577e-20
ENSG00000163344	1105.97	1.48398	0.15769	9.41079	4.92426e-21	9.84165e-20
ENSG00000118729	51.2065	-6.71858	0.713988	-9.40994	4.96431e-21	9.9102e-20
ENSG00000254585	58.7458	-5.42714	0.577134	-9.40362	5.27194e-21	1.05121e-19
ENSG00000125534	3597.51	2.04875	0.217888	9.40277	5.31466e-21	1.0585e-19
ENSG00000163083	139.511	-7.68498	0.817384	-9.40193	5.3572e-21	1.06451e-19
ENSG00000139117	634.812	-2.43042	0.258502	-9.40193	5.35715e-21	1.06451e-19
ENSG00000197457	450.855	-2.1679	0.230618	-9.40039	5.43626e-21	1.07897e-19
ENSG00000110881	85.6528	-3.3538	0.356778	-9.40025	5.44361e-21	1.07919e-19
ENSG00000002726	89.1349	5.67593	0.603996	9.39729	5.59857e-21	1.10863e-19
ENSG00000112782	50.5169	-6.69457	0.712448	-9.39656	5.63752e-21	1.11506e-19
ENSG00000198846	52.3848	-5.73311	0.610156	-9.39614	5.66028e-21	1.11828e-19
ENSG00000126947	323.219	-3.65481	0.389319	-9.3877	6.13275e-21	1.21023e-19
ENSG00000122862	720.472	-5.39859	0.575169	-9.38609	6.22673e-21	1.22737e-19
ENSG00000213160	95.3291	-2.67428	0.285033	-9.38237	6.45066e-21	1.27006e-19
ENSG00000151632	1997.04	-3.01524	0.321777	-9.3706	7.21234e-21	1.41703e-19
ENSG00000197417	190.766	1.78095	0.190058	9.37058	7.21359e-21	1.41703e-19
ENSG00000165655	764.407	-2.34905	0.250714	-9.36947	7.28946e-21	1.4303e-19
ENSG00000185483	144.533	-2.94862	0.314774	-9.3674	7.43434e-21	1.45706e-19
ENSG00000092051	58.6667	-3.3542	0.358167	-9.3649	7.61235e-21	1.49025e-19
ENSG00000105290	86.1557	-3.60118	0.384559	-9.36445	7.6447e-21	1.49489e-19
ENSG00000115602	151.652	-10.7388	1.14682	-9.36396	7.67993e-21	1.50007e-19
ENSG00000255529	352.578	-1.44138	0.15394	-9.36326	7.73124e-21	1.50838e-19
ENSG00000236782	1833.62	2.21741	0.237012	9.35567	8.30709e-21	1.61706e-19
ENSG00000081377	1186.64	-2.21575	0.236832	-9.35577	8.29955e-21	1.61706e-19
ENSG00000152049	2174.29	-6.68802	0.715326	-9.34961	8.79704e-21	1.7105e-19
ENSG00000154930	1245.3	1.88959	0.202115	9.34908	8.8414e-21	1.71719e-19
ENSG00000154330	187.313	-3.74471	0.400619	-9.3473	8.99155e-21	1.74438e-19
ENSG00000125257	235.764	-4.1909	0.448435	-9.34562	9.13496e-21	1.77021e-19
ENSG00000149476	889.192	1.38505	0.148236	9.34357	9.31395e-21	1.80286e-19
ENSG00000184205	3810.31	-3.37115	0.360851	-9.34221	9.43432e-21	1.82411e-19
ENSG00000159189	497.024	-6.1512	0.658457	-9.34185	9.46664e-21	1.82831e-19
ENSG00000233608	868.561	-4.32946	0.463932	-9.33209	1.03799e-20	2.0002e-19
ENSG00000242265	157.755	-7.49474	0.804014	-9.32166	1.14533e-20	2.2021e-19
ENSG00000078549	253.999	-8.80002	0.944235	-9.31973	1.16635e-20	2.24001e-19
ENSG00000134443	1789.67	-4.33738	0.465613	-9.31541	1.21477e-20	2.33041e-19
ENSG00000227471	81.4338	-6.52967	0.701152	-9.31277	1.24537e-20	2.38645e-19
ENSG00000163762	73.7848	-6.10487	0.655582	-9.31214	1.25281e-20	2.39804e-19
ENSG00000158301	290.323	-2.09938	0.225528	-9.30875	1.29345e-20	2.47307e-19
ENSG00000141179	542.74	1.78674	0.192135	9.29943	1.41205e-20	2.69684e-19
ENSG00000106714	1117.1	1.80154	0.193986	9.28697	1.58748e-20	3.02852e-19
ENSG00000142871	11927.3	-5.64913	0.608317	-9.28649	1.59456e-20	3.03867e-19
ENSG00000151320	223.037	-2.97864	0.320931	-9.28126	1.67492e-20	3.18827e-19
ENSG00000163430	4974.95	-3.66207	0.394619	-9.28002	1.69452e-20	3.22202e-19
ENSG00000085552	2647.83	2.0873	0.224991	9.27726	1.73885e-20	3.30266e-19
ENSG00000181830	1976.66	2.06427	0.222553	9.27542	1.76915e-20	3.35651e-19
ENSG00000088827	263.24	-7.31878	0.789081	-9.27507	1.77502e-20	3.36393e-19
ENSG00000157916	3011.34	1.21209	0.130691	9.27441	1.78606e-20	3.38114e-19
ENSG00000073350	1142.29	2.2737	0.245235	9.27151	1.83532e-20	3.47056e-19
ENSG00000157110	979.06	-2.34183	0.252651	-9.26904	1.87826e-20	3.54787e-19
ENSG00000166394	747.309	-1.41855	0.153047	-9.26872	1.88392e-20	3.55466e-19
ENSG00000122691	1035.16	-3.3019	0.356313	-9.26685	1.9172e-20	3.6135e-19
ENSG00000120992	763.186	1.2299	0.132852	9.25768	2.08916e-20	3.93328e-19
ENSG00000151322	81.6311	-3.02036	0.3263	-9.25639	2.11455e-20	3.97675e-19
ENSG00000137726	97.2192	-6.26994	0.677427	-9.25553	2.1318e-20	4.0048e-19
ENSG00000110811	600.993	-3.47496	0.375496	-9.25432	2.15597e-20	4.0458e-19
ENSG00000124406	453.519	-3.69102	0.398883	-9.25338	2.17498e-20	4.07701e-19
ENSG00000130303	108.293	-5.8459	0.631917	-9.25107	2.22261e-20	4.16178e-19
ENSG00000104177	108.989	-3.15176	0.341007	-9.24252	2.40768e-20	4.50341e-19
ENSG00000186442	102883	4.9354	0.534092	9.24073	2.44822e-20	4.57426e-19
ENSG00000164530	175.524	-4.1675	0.451045	-9.23967	2.47263e-20	4.61376e-19
ENSG00000165457	120.424	-7.69698	0.833044	-9.23958	2.47472e-20	4.61376e-19
ENSG00000254122	460.452	-1.69457	0.183416	-9.23893	2.48972e-20	4.6367e-19
ENSG00000006042	832.122	-3.35404	0.363338	-9.2312	2.67612e-20	4.97845e-19
ENSG00000162009	70.8413	3.76809	0.408281	9.22915	2.72793e-20	5.06935e-19
ENSG00000127586	523.75	1.16017	0.125722	9.22807	2.75564e-20	5.11533e-19
ENSG00000153317	1991.17	-1.99576	0.216335	-9.2253	2.82758e-20	5.24322e-19
ENSG00000128284	315.774	-2.67858	0.290372	-9.22466	2.84455e-20	5.269e-19
ENSG00000155659	232.772	-5.68886	0.616736	-9.22415	2.85822e-20	5.28862e-19
ENSG00000169439	1527.02	-3.12566	0.338871	-9.22375	2.86876e-20	5.30242e-19
ENSG00000058866	112.933	-4.40707	0.47794	-9.22096	2.94451e-20	5.4366e-19
ENSG00000174099	863.866	-3.09173	0.335375	-9.21873	3.00629e-20	5.54472e-19
ENSG00000157368	191.723	-3.86385	0.41918	-9.21766	3.03668e-20	5.59478e-19
ENSG00000017427	45.7676	-4.18271	0.453779	-9.21751	3.04082e-20	5.59641e-19
ENSG00000169126	49.0799	-5.64895	0.612915	-9.21654	3.06844e-20	5.64121e-19
ENSG00000218336	874.837	-3.73751	0.405599	-9.21478	3.11904e-20	5.72811e-19
ENSG00000162551	70.9856	-5.09993	0.553554	-9.21307	3.16939e-20	5.81438e-19
ENSG00000146477	138.731	-3.65295	0.396571	-9.21134	3.22085e-20	5.90248e-19
ENSG00000162438	69.9782	-2.87523	0.312271	-9.20749	3.33837e-20	6.11135e-19
ENSG00000157388	7110.63	3.57324	0.388101	9.20698	3.35424e-20	6.13388e-19
ENSG00000038945	302.611	-5.69866	0.619034	-9.20572	3.39376e-20	6.19956e-19
ENSG00000150977	206.134	-1.78459	0.194128	-9.19283	3.82651e-20	6.98266e-19
ENSG00000126432	4574.64	1.80275	0.196201	9.18828	3.99156e-20	7.27613e-19
ENSG00000107719	449.795	-3.66681	0.399095	-9.18781	4.00922e-20	7.3006e-19
ENSG00000164303	39.2743	-4.35219	0.473951	-9.18278	4.20093e-20	7.64161e-19
ENSG00000020181	2040.68	-4.72679	0.51487	-9.18056	4.28849e-20	7.79264e-19
ENSG00000184347	1967.61	-3.74578	0.408261	-9.17498	4.51671e-20	8.19868e-19
ENSG00000163297	716.415	-2.52008	0.274742	-9.17254	4.62006e-20	8.37745e-19
ENSG00000105193	6522.05	-1.10075	0.120007	-9.17237	4.62735e-20	8.38183e-19
ENSG00000116337	1031.28	-1.66088	0.181178	-9.16714	4.85735e-20	8.7892e-19
ENSG00000091039	1936.33	-1.4639	0.159742	-9.16412	4.99506e-20	9.02889e-19
ENSG00000128482	71.2041	-3.2925	0.359411	-9.16082	5.15053e-20	9.30013e-19
ENSG00000175662	5116.43	1.87154	0.204433	9.15476	5.44773e-20	9.82647e-19
ENSG00000169418	88.1744	-5.99986	0.655454	-9.15375	5.49921e-20	9.90894e-19
ENSG00000151079	118.006	-8.26374	0.90299	-9.15153	5.61308e-20	1.01036e-18
ENSG00000145685	933.7	-3.03715	0.332016	-9.14758	5.82207e-20	1.04688e-18
ENSG00000172817	499.49	-2.59018	0.283171	-9.14705	5.85082e-20	1.05095e-18
ENSG00000177875	63.3187	-3.38835	0.370582	-9.14331	6.05668e-20	1.08566e-18
ENSG00000101000	177.211	-2.38472	0.260815	-9.14336	6.05441e-20	1.08566e-18
ENSG00000173714	125.036	-7.73284	0.845799	-9.14265	6.09413e-20	1.09124e-18
ENSG00000130734	751.369	1.65289	0.180794	9.1424	6.10823e-20	1.09262e-18
ENSG00000147642	429.079	-3.94443	0.43156	-9.13994	6.24896e-20	1.11664e-18
ENSG00000182795	6457.93	2.79247	0.305644	9.13634	6.46041e-20	1.15322e-18
ENSG00000126016	954.551	-3.14514	0.344281	-9.13538	6.51758e-20	1.16222e-18
ENSG00000154065	88.7678	-4.4987	0.492677	-9.13113	6.7785e-20	1.2075e-18
ENSG00000215845	567.617	2.05173	0.224742	9.12926	6.89665e-20	1.22727e-18
ENSG00000113369	5648.29	-2.96938	0.325443	-9.12413	7.23128e-20	1.28549e-18
ENSG00000113448	3507.94	-1.91562	0.209978	-9.12295	7.31036e-20	1.29821e-18
ENSG00000183853	2589.15	-2.89348	0.317192	-9.12219	7.36242e-20	1.30611e-18
ENSG00000137819	845.739	3.30163	0.361994	9.12068	7.4651e-20	1.32296e-18
ENSG00000126218	289.43	-4.3587	0.477902	-9.12049	7.47846e-20	1.32396e-18
ENSG00000128585	3359.92	-1.23708	0.135642	-9.12013	7.50369e-20	1.32707e-18
ENSG00000100290	186.653	2.2196	0.243393	9.1194	7.55436e-20	1.33466e-18
ENSG00000159261	80.4549	3.26709	0.358447	9.11457	7.89854e-20	1.39403e-18
ENSG00000184465	1939.59	1.75469	0.192528	9.11393	7.94477e-20	1.40075e-18
ENSG00000116704	1954.13	1.97392	0.216629	9.11201	8.0869e-20	1.42435e-18
ENSG00000143333	2683.31	-4.38231	0.481066	-9.10957	8.2708e-20	1.45526e-18
ENSG00000108387	503.102	-2.65675	0.291786	-9.10513	8.61658e-20	1.51455e-18
ENSG00000185634	112.865	-4.94844	0.54359	-9.10326	8.76619e-20	1.53927e-18
ENSG00000174514	4801.7	3.40016	0.373597	9.10112	8.94045e-20	1.56827e-18
ENSG00000128567	1383.37	-3.55999	0.39135	-9.09669	9.31248e-20	1.63186e-18
ENSG00000113361	201.888	-5.82837	0.640816	-9.09523	9.4385e-20	1.65227e-18
ENSG00000110025	70.6585	2.21682	0.243755	9.09445	9.50625e-20	1.66244e-18
ENSG00000148700	2147.67	-1.90046	0.209004	-9.09295	9.63889e-20	1.68392e-18
ENSG00000111816	855.262	2.58096	0.283868	9.09213	9.71131e-20	1.69485e-18
ENSG00000123374	782.366	-1.72202	0.189421	-9.09097	9.81633e-20	1.71144e-18
ENSG00000204851	88.0553	-3.31551	0.364805	-9.08843	1.00482e-19	1.7501e-18
ENSG00000147912	335.062	-2.31357	0.254657	-9.08504	1.03659e-19	1.8036e-18
ENSG00000106565	224.062	-5.57254	0.613494	-9.08329	1.05345e-19	1.83108e-18
ENSG00000132622	202.796	-3.99159	0.439643	-9.07917	1.09405e-19	1.89974e-18
ENSG00000162086	513.77	1.55953	0.171777	9.07883	1.09744e-19	1.9037e-18
ENSG00000182389	401.48	-2.8814	0.317428	-9.07734	1.11259e-19	1.92803e-18
ENSG00000104998	86.2456	-5.68703	0.626624	-9.07567	1.12984e-19	1.95596e-18
ENSG00000112319	85.008	-8.74597	0.963698	-9.07542	1.13235e-19	1.95835e-18
ENSG00000165424	1134.87	-4.1248	0.454564	-9.0742	1.14515e-19	1.97848e-18
ENSG00000160801	242.121	-4.77058	0.525931	-9.07074	1.18208e-19	2.04025e-18
ENSG00000188677	398.239	-2.75524	0.303791	-9.06951	1.19558e-19	2.06148e-18
ENSG00000126460	201.614	1.55651	0.171693	9.0657	1.23805e-19	2.13256e-18
ENSG00000133574	69.6031	-4.52051	0.498896	-9.06103	1.2923e-19	2.22379e-18
ENSG00000134242	316.164	-3.11834	0.344241	-9.05861	1.32126e-19	2.27136e-18
ENSG00000007372	21472.9	2.68497	0.296434	9.05759	1.33369e-19	2.29043e-18
ENSG00000152782	234.171	2.79619	0.308847	9.05365	1.38269e-19	2.37221e-18
ENSG00000086289	105.413	-5.2689	0.582065	-9.05207	1.40278e-19	2.40419e-18
ENSG00000154736	247.894	-4.60338	0.50855	-9.05197	1.40412e-19	2.40419e-18
ENSG00000165801	1175.6	-2.73168	0.301824	-9.05058	1.42211e-19	2.43258e-18
ENSG00000162493	1390.54	-3.55917	0.393269	-9.05022	1.42678e-19	2.43813e-18
ENSG00000137473	61.8829	2.67863	0.296011	9.0491	1.4415e-19	2.46085e-18
ENSG00000143320	1579.29	-2.52017	0.278554	-9.04732	1.46523e-19	2.49888e-18
ENSG00000118508	214.837	-2.59856	0.287247	-9.04645	1.47693e-19	2.51634e-18
ENSG00000122824	37.5505	-5.77708	0.638675	-9.04541	1.49102e-19	2.53782e-18
ENSG00000116138	1397.28	1.38723	0.153387	9.04402	1.51012e-19	2.56781e-18
ENSG00000118946	316.334	-6.17359	0.68267	-9.0433	1.52018e-19	2.58236e-18
ENSG00000168734	295.799	-2.33176	0.258015	-9.03734	1.60538e-19	2.72439e-18
ENSG00000139549	94.1982	-4.63803	0.513402	-9.03391	1.65652e-19	2.80842e-18
ENSG00000237289	344.026	2.78035	0.307881	9.03059	1.70754e-19	2.89205e-18
ENSG00000165495	229.121	-6.00457	0.66504	-9.02888	1.73434e-19	2.93457e-18
ENSG00000138758	3905.64	-2.74029	0.303557	-9.02728	1.75992e-19	2.97492e-18
ENSG00000171988	4410.58	-2.16247	0.239554	-9.02705	1.7636e-19	2.97821e-18
ENSG00000165379	94.3527	-6.63447	0.735102	-9.02523	1.79316e-19	3.02517e-18
ENSG00000139910	181.693	-4.74301	0.525909	-9.0187	1.90339e-19	3.20798e-18
ENSG00000008256	2278.22	-1.93735	0.21483	-9.01806	1.91452e-19	3.22359e-18
ENSG00000131459	887.534	-5.86394	0.650451	-9.01518	1.96548e-19	3.30616e-18
ENSG00000179943	406.287	1.18658	0.131705	9.00937	2.07237e-19	3.48255e-18
ENSG00000135472	76.7642	-7.63542	0.84753	-9.00903	2.07895e-19	3.4902e-18
ENSG00000183691	74.3095	-6.75736	0.750118	-9.00839	2.09107e-19	3.50713e-18
ENSG00000125384	159.315	-5.05481	0.561159	-9.0078	2.1023e-19	3.52253e-18
ENSG00000106511	95.0532	-6.60455	0.733417	-9.00518	2.15313e-19	3.60419e-18
ENSG00000181790	55.2239	-3.67323	0.407968	-9.00373	2.18167e-19	3.64841e-18
ENSG00000133019	130.449	-6.81961	0.758374	-8.99242	2.41856e-19	4.04064e-18
ENSG00000152229	518.27	1.69193	0.188219	8.98912	2.4922e-19	4.15962e-18
ENSG00000134830	58.6765	-5.12403	0.570554	-8.9808	2.68813e-19	4.4823e-18
ENSG00000285816	79.7503	-4.0403	0.449892	-8.98061	2.69277e-19	4.48569e-18
ENSG00000131263	3548.36	-1.54509	0.17208	-8.97891	2.73472e-19	4.55117e-18
ENSG00000020633	254.538	-4.08081	0.45458	-8.97709	2.78025e-19	4.62247e-18
ENSG00000181392	113.105	2.66316	0.296772	8.97373	2.86638e-19	4.76107e-18
ENSG00000064787	615.181	3.57826	0.398806	8.97244	2.90013e-19	4.81247e-18
ENSG00000115306	15166.6	-1.25962	0.140401	-8.9716	2.92244e-19	4.84483e-18
ENSG00000120885	162048	1.87811	0.209435	8.96752	3.03253e-19	5.0225e-18
ENSG00000100473	414.903	-5.26419	0.587388	-8.96203	3.18744e-19	5.27399e-18
ENSG00000141314	40.1891	-4.46111	0.497799	-8.96167	3.19797e-19	5.28633e-18
ENSG00000110063	859.004	1.87327	0.209321	8.94926	3.57882e-19	5.9102e-18
ENSG00000058335	2183.51	5.09212	0.57003	8.93307	4.14352e-19	6.83621e-18
ENSG00000102096	382.597	-2.44092	0.273311	-8.93092	4.22482e-19	6.96367e-18
ENSG00000125170	1505.24	2.11967	0.237368	8.92992	4.26298e-19	7.01985e-18
ENSG00000187688	120.081	-3.94892	0.442428	-8.92556	4.43455e-19	7.29539e-18
ENSG00000163040	58.772	-3.42909	0.384233	-8.9245	4.47702e-19	7.35822e-18
ENSG00000110079	61.5037	-6.47841	0.726268	-8.92014	4.65712e-19	7.64692e-18
ENSG00000157927	211.248	-3.40364	0.38161	-8.91917	4.69785e-19	7.70644e-18
ENSG00000267534	398.978	-3.08608	0.346106	-8.9166	4.80825e-19	7.88003e-18
ENSG00000155011	2198.5	-2.73934	0.307305	-8.91408	4.91898e-19	8.05384e-18
ENSG00000149260	3717.8	2.81778	0.316235	8.9104	5.08508e-19	8.31788e-18
ENSG00000104432	52.1967	-4.85044	0.544532	-8.90754	5.21778e-19	8.52683e-18
ENSG00000128512	829.865	-3.19894	0.359136	-8.90732	5.22824e-19	8.53582e-18
ENSG00000129116	3521.32	-2.87001	0.322324	-8.90413	5.38057e-19	8.77619e-18
ENSG00000173376	2312.97	-2.83949	0.319182	-8.89616	5.78127e-19	9.42084e-18
ENSG00000131016	2499.4	-4.02096	0.452009	-8.89576	5.80211e-19	9.44585e-18
ENSG00000081237	256.155	-3.49253	0.392692	-8.89381	5.90508e-19	9.60441e-18
ENSG00000104967	83.3266	-9.29584	1.04566	-8.88989	6.11697e-19	9.93964e-18
ENSG00000165474	14306.4	2.09173	0.235439	8.88441	6.4263e-19	1.04312e-17
ENSG00000125851	107.677	-8.55147	0.962536	-8.88431	6.43158e-19	1.04312e-17
ENSG00000039560	701.991	-2.72137	0.306343	-8.88341	6.48386e-19	1.05061e-17
ENSG00000214290	43.9628	-4.67504	0.526392	-8.88128	6.60951e-19	1.06996e-17
ENSG00000167702	1338.4	2.07919	0.234122	8.88078	6.63921e-19	1.07376e-17
ENSG00000124813	668.76	-3.50356	0.394607	-8.8786	6.77087e-19	1.09402e-17
ENSG00000189283	333.839	1.04659	0.117884	8.87813	6.79946e-19	1.09761e-17
ENSG00000213626	526.014	-3.37097	0.379712	-8.87769	6.82657e-19	1.10095e-17
ENSG00000196628	5111.63	-3.69042	0.415704	-8.87754	6.8355e-19	1.10136e-17
ENSG00000136014	89.0402	-3.93662	0.443583	-8.87459	7.01938e-19	1.12993e-17
ENSG00000170379	602.763	2.13131	0.240502	8.86191	7.86563e-19	1.26497e-17
ENSG00000139116	3979.26	2.56007	0.289012	8.85801	8.14578e-19	1.3088e-17
ENSG00000145214	1696.56	2.14185	0.241837	8.8566	8.24945e-19	1.32422e-17
ENSG00000182040	361.232	3.00105	0.339339	8.84382	9.2504e-19	1.48351e-17
ENSG00000117472	2084.98	2.82727	0.319728	8.84273	9.34057e-19	1.49658e-17
ENSG00000164124	671.198	2.51821	0.284931	8.83794	9.74973e-19	1.56068e-17
ENSG00000182134	155.442	1.56483	0.177093	8.83622	9.90119e-19	1.58345e-17
ENSG00000176692	146.813	-5.89061	0.666653	-8.8361	9.91208e-19	1.58372e-17
ENSG00000149294	1189.79	-2.88136	0.326201	-8.83308	1.01829e-18	1.62548e-17
ENSG00000127920	312.248	-3.64676	0.412882	-8.83245	1.02412e-18	1.63327e-17
ENSG00000180611	178.306	-2.37895	0.26957	-8.82496	1.09501e-18	1.74471e-17
ENSG00000107736	4050.86	-3.01161	0.341408	-8.82115	1.13294e-18	1.80349e-17
ENSG00000205364	365.55	-4.55811	0.516752	-8.8207	1.13749e-18	1.80904e-17
ENSG00000144290	58.952	-9.37618	1.063	-8.82049	1.13964e-18	1.81079e-17
ENSG00000198483	79.2672	-3.33012	0.377562	-8.82008	1.14375e-18	1.81566e-17
ENSG00000129675	585.649	-2.23023	0.253046	-8.81351	1.21284e-18	1.92355e-17
ENSG00000074800	72177.8	1.79341	0.203491	8.81324	1.21577e-18	1.92643e-17
ENSG00000050405	2984.13	-1.88008	0.213344	-8.81241	1.22485e-18	1.93902e-17
ENSG00000135451	95.9938	1.94017	0.220268	8.80826	1.27107e-18	2.01035e-17
ENSG00000187240	2005.77	-2.37687	0.269853	-8.80802	1.2738e-18	2.01282e-17
ENSG00000169122	289.642	-2.77737	0.315341	-8.80752	1.27945e-18	2.01988e-17
ENSG00000103067	4179.23	2.59714	0.294951	8.80531	1.30496e-18	2.05828e-17
ENSG00000184007	3454.71	-1.519	0.172517	-8.80492	1.30949e-18	2.06353e-17
ENSG00000180875	348.152	-4.58697	0.521541	-8.79503	1.43009e-18	2.25152e-17
ENSG00000183155	385.093	1.2621	0.143515	8.79421	1.44057e-18	2.26593e-17
ENSG00000091137	607.614	-4.13394	0.470118	-8.79341	1.4509e-18	2.2801e-17
ENSG00000125657	204.355	-4.79711	0.545788	-8.78932	1.50461e-18	2.36235e-17
ENSG00000196507	189.874	-1.53648	0.174817	-8.78904	1.50838e-18	2.3661e-17
ENSG00000148175	4394.6	-2.44076	0.277813	-8.78561	1.55515e-18	2.43725e-17
ENSG00000180801	299.229	-4.96132	0.565094	-8.77963	1.64015e-18	2.56812e-17
ENSG00000163492	107.262	-5.01895	0.571758	-8.77809	1.66276e-18	2.60116e-17
ENSG00000106333	2540.8	-3.62422	0.413091	-8.77342	1.73325e-18	2.70896e-17
ENSG00000166265	489.057	-2.9569	0.337289	-8.76667	1.84026e-18	2.87362e-17
ENSG00000113805	1316.55	-3.84234	0.438797	-8.75654	2.01336e-18	3.13822e-17
ENSG00000182489	167.286	2.88946	0.329977	8.75656	2.01294e-18	3.13822e-17
ENSG00000103710	101.976	-8.05287	0.919726	-8.75573	2.02784e-18	3.15793e-17
ENSG00000176907	174.327	-7.3134	0.835389	-8.75448	2.05039e-18	3.19016e-17
ENSG00000130545	468.436	2.67749	0.306145	8.7458	2.21445e-18	3.4423e-17
ENSG00000006128	114.906	-5.65733	0.64695	-8.74462	2.2377e-18	3.4753e-17
ENSG00000138411	836.876	-3.42893	0.392138	-8.74419	2.24626e-18	3.48545e-17
ENSG00000119138	6528.14	-2.57605	0.294624	-8.74352	2.25952e-18	3.50287e-17
ENSG00000141756	1947.86	-3.62292	0.414392	-8.74273	2.27546e-18	3.52441e-17
ENSG00000128595	2921.78	-1.80528	0.206499	-8.7423	2.2841e-18	3.5346e-17
ENSG00000185942	46.0398	-3.44687	0.394311	-8.7415	2.30027e-18	3.55644e-17
ENSG00000162367	59.8697	-8.81773	1.00892	-8.73977	2.3358e-18	3.60812e-17
ENSG00000165338	338.476	-1.39666	0.159829	-8.73845	2.36323e-18	3.64722e-17
ENSG00000142621	158.206	-4.10122	0.46934	-8.73828	2.36687e-18	3.64956e-17
ENSG00000128422	4140.24	-4.96198	0.56796	-8.7365	2.40445e-18	3.70419e-17
ENSG00000127377	29.8413	-4.91453	0.563241	-8.72543	2.65163e-18	4.08134e-17
ENSG00000105499	241.237	-3.27783	0.37577	-8.72297	2.7101e-18	4.16759e-17
ENSG00000100678	28.0268	-8.30375	0.952073	-8.72176	2.73918e-18	4.20856e-17
ENSG00000147257	120.59	-4.13194	0.474139	-8.71462	2.91735e-18	4.47831e-17
ENSG00000152601	3859.06	-1.40509	0.161442	-8.70335	3.22239e-18	4.93775e-17
ENSG00000168209	1460.44	-3.83326	0.440813	-8.69589	3.44107e-18	5.26815e-17
ENSG00000111052	57.5408	-8.76019	1.00743	-8.69562	3.44944e-18	5.27626e-17
ENSG00000146054	427.627	2.60548	0.299639	8.69537	3.45695e-18	5.28305e-17
ENSG00000139970	85.0028	-3.54133	0.407317	-8.69429	3.48998e-18	5.3288e-17
ENSG00000167701	164.872	1.88297	0.216636	8.69188	3.56482e-18	5.43824e-17
ENSG00000131037	830.276	3.13056	0.360361	8.68727	3.71241e-18	5.65838e-17
ENSG00000169991	2092.29	-2.06844	0.238105	-8.68709	3.71837e-18	5.66245e-17
ENSG00000002933	170.312	-5.63558	0.648762	-8.68667	3.73216e-18	5.67843e-17
ENSG00000179776	1182.6	-4.41136	0.507884	-8.68577	3.76196e-18	5.71872e-17
ENSG00000110436	98.4124	-4.97439	0.57284	-8.68374	3.82957e-18	5.81634e-17
ENSG00000164136	154.281	-3.43309	0.395374	-8.68314	3.84979e-18	5.8419e-17
ENSG00000167380	556.008	1.37442	0.158301	8.68234	3.87706e-18	5.8781e-17
ENSG00000185532	466.417	-4.95097	0.570295	-8.68141	3.90877e-18	5.92097e-17
ENSG00000174136	333.452	-1.53105	0.176369	-8.68095	3.92463e-18	5.93976e-17
ENSG00000103187	516.619	-2.57474	0.296694	-8.67809	4.02469e-18	6.08584e-17
ENSG00000204839	144.275	3.70339	0.426791	8.67729	4.05294e-18	6.12317e-17
ENSG00000163485	44.7114	-4.80359	0.55405	-8.66995	4.32308e-18	6.52558e-17
ENSG00000163531	1357.1	-2.92476	0.337374	-8.66919	4.35209e-18	6.56361e-17
ENSG00000271605	39.8427	-5.06489	0.584285	-8.66852	4.3776e-18	6.5963e-17
ENSG00000173546	1055.81	-3.70054	0.4269	-8.66841	4.38209e-18	6.59729e-17
ENSG00000155265	1336.88	3.59177	0.414457	8.66621	4.46748e-18	6.71997e-17
ENSG00000143768	58.8013	-6.92545	0.799289	-8.66451	4.53459e-18	6.81495e-17
ENSG00000089127	1273.84	2.20246	0.25423	8.66325	4.58493e-18	6.88459e-17
ENSG00000165449	46.2736	-6.8926	0.795713	-8.66216	4.62912e-18	6.94489e-17
ENSG00000110076	173.234	-3.34344	0.385997	-8.66184	4.6421e-18	6.9583e-17
ENSG00000197256	2057.07	-2.35031	0.271368	-8.66094	4.67882e-18	7.00724e-17
ENSG00000157240	1554.59	-2.57538	0.297374	-8.66041	4.70085e-18	7.0341e-17
ENSG00000163931	38001.1	2.28014	0.263354	8.65807	4.7982e-18	7.17354e-17
ENSG00000101198	300.529	3.57826	0.413418	8.65531	4.91575e-18	7.33654e-17
ENSG00000161381	414.067	-5.58074	0.64497	-8.65272	5.02877e-18	7.49871e-17
ENSG00000176438	1649.14	-4.06423	0.469774	-8.65147	5.084e-18	7.5745e-17
ENSG00000184702	115.175	2.57657	0.29802	8.64564	5.35022e-18	7.96424e-17
ENSG00000182132	62.4056	-6.71369	0.777316	-8.63701	5.77023e-18	8.58204e-17
ENSG00000157827	1875.37	-2.62718	0.304217	-8.63587	5.82824e-18	8.66082e-17
ENSG00000221818	122.329	-9.85059	1.14126	-8.63132	6.06474e-18	9.00449e-17
ENSG00000162383	64.8626	-3.36773	0.390265	-8.62934	6.17047e-18	9.15358e-17
ENSG00000095203	2284.4	2.20728	0.255941	8.62417	6.45611e-18	9.56906e-17
ENSG00000130558	337.552	-2.62024	0.303835	-8.62389	6.47147e-18	9.58356e-17
ENSG00000053254	7528.53	1.18078	0.136942	8.62251	6.55047e-18	9.69222e-17
ENSG00000168952	113.397	-4.45384	0.516623	-8.62107	6.63318e-18	9.80617e-17
ENSG00000125449	295.205	1.18278	0.137217	8.61975	6.71019e-18	9.9115e-17
ENSG00000141506	190.459	-4.78103	0.555115	-8.61267	7.13754e-18	1.05337e-16
ENSG00000142619	107.302	3.17723	0.368952	8.61151	7.21067e-18	1.06325e-16
ENSG00000134516	305.456	-3.93409	0.456901	-8.61037	7.28283e-18	1.07297e-16
ENSG00000081923	1654.94	1.23257	0.143218	8.60626	7.54816e-18	1.11111e-16
ENSG00000114805	133.696	-3.4631	0.402429	-8.60549	7.59932e-18	1.11768e-16
ENSG00000156521	1157.01	1.38149	0.160609	8.60156	7.86411e-18	1.15564e-16
ENSG00000153162	150.315	-3.23228	0.375972	-8.59712	8.17449e-18	1.20023e-16
ENSG00000175356	730.243	-3.32835	0.38719	-8.59615	8.24381e-18	1.20937e-16
ENSG00000109794	68.4283	-3.16771	0.368854	-8.58796	8.85271e-18	1.29759e-16
ENSG00000154258	920.041	-2.90487	0.338505	-8.58148	9.36565e-18	1.37161e-16
ENSG00000144893	201.88	-2.63869	0.307743	-8.57432	9.96743e-18	1.4585e-16
ENSG00000067606	825.364	1.89443	0.221015	8.5715	1.02143e-17	1.49335e-16
ENSG00000159403	7904.15	-5.52207	0.644244	-8.5714	1.02238e-17	1.49347e-16
ENSG00000164236	907.719	-3.21529	0.37528	-8.5677	1.05575e-17	1.54091e-16
ENSG00000164976	290.374	1.50352	0.175534	8.56539	1.07711e-17	1.57076e-16
ENSG00000213983	1335.73	1.3884	0.162139	8.56303	1.09942e-17	1.60194e-16
ENSG00000129009	1731.75	-4.17147	0.487303	-8.56032	1.12559e-17	1.63868e-16
ENSG00000160932	280.37	-4.59136	0.536457	-8.55867	1.14173e-17	1.66077e-16
ENSG00000160808	77.2832	-4.52565	0.528803	-8.55828	1.14561e-17	1.665e-16
ENSG00000151835	1164.89	-2.83341	0.331223	-8.55439	1.18492e-17	1.72068e-16
ENSG00000099219	2040.82	1.61398	0.188706	8.5529	1.20031e-17	1.74156e-16
ENSG00000100316	20186.9	-1.10427	0.129135	-8.55123	1.21788e-17	1.76557e-16
ENSG00000162542	1115.92	1.65328	0.193359	8.5503	1.2277e-17	1.7783e-16
ENSG00000166436	2238.38	2.26318	0.264696	8.55012	1.22961e-17	1.77958e-16
ENSG00000163959	601.829	1.92505	0.225224	8.54724	1.26065e-17	1.82296e-16
ENSG00000187091	1578.26	1.83555	0.214835	8.54402	1.29635e-17	1.87301e-16
ENSG00000104213	897.522	-3.66407	0.428948	-8.54201	1.31913e-17	1.90432e-16
ENSG00000115165	122.733	-3.96098	0.464063	-8.53545	1.3961e-17	2.01267e-16
ENSG00000188747	609.265	2.45428	0.287541	8.53542	1.39652e-17	2.01267e-16
ENSG00000142765	4125.32	2.15709	0.25273	8.53514	1.39986e-17	2.0158e-16
ENSG00000204592	121.904	-2.45595	0.287863	-8.53164	1.44283e-17	2.07594e-16
ENSG00000141750	54.5986	-8.68693	1.01871	-8.52736	1.49724e-17	2.15242e-16
ENSG00000072422	176.396	-4.19841	0.492499	-8.52472	1.53185e-17	2.20033e-16
ENSG00000049089	89.634	-3.72116	0.436772	-8.51968	1.59998e-17	2.29628e-16
ENSG00000176641	8444.63	2.08613	0.244867	8.51943	1.60345e-17	2.29935e-16
ENSG00000198795	1175.19	-3.79861	0.44594	-8.51821	1.62039e-17	2.3217e-16
ENSG00000160678	148.877	2.34768	0.275619	8.51786	1.62528e-17	2.32677e-16
ENSG00000112175	37.3325	-8.71953	1.02391	-8.51591	1.65288e-17	2.36432e-16
ENSG00000170153	696.034	-3.3819	0.397426	-8.50951	1.74666e-17	2.49639e-16
ENSG00000173905	1588.19	-1.48841	0.174937	-8.50829	1.76521e-17	2.5208e-16
ENSG00000170473	515.96	1.52917	0.17973	8.50814	1.76741e-17	2.52186e-16
ENSG00000174807	786.581	-4.69115	0.551443	-8.50706	1.78405e-17	2.54349e-16
ENSG00000122679	141.031	-9.47784	1.11422	-8.50625	1.79657e-17	2.55921e-16
ENSG00000126709	758.7	-3.46123	0.40694	-8.50551	1.80798e-17	2.57335e-16
ENSG00000196666	60.6449	-4.01207	0.471799	-8.50378	1.8351e-17	2.60979e-16
ENSG00000156049	257.626	-3.29971	0.388197	-8.50008	1.89456e-17	2.69213e-16
ENSG00000223572	177.732	3.09135	0.363761	8.4983	1.92386e-17	2.7315e-16
ENSG00000146013	39.2861	-6.05708	0.712978	-8.49547	1.97138e-17	2.79666e-16
ENSG00000065989	347.425	-3.57767	0.42114	-8.49521	1.97572e-17	2.8005e-16
ENSG00000105141	74.5543	-9.71428	1.14352	-8.49507	1.97806e-17	2.80152e-16
ENSG00000101017	437.512	-2.99575	0.352718	-8.49334	2.00786e-17	2.84139e-16
ENSG00000120594	10794.1	1.55062	0.182572	8.49318	2.01061e-17	2.84294e-16
ENSG00000184232	974.844	-3.25365	0.383116	-8.49261	2.02048e-17	2.84988e-16
ENSG00000185985	72.818	-9.10219	1.07177	-8.4927	2.01885e-17	2.84988e-16
ENSG00000101160	2044.57	-1.9892	0.234231	-8.49246	2.02307e-17	2.85119e-16
ENSG00000174501	869.226	-1.85582	0.218583	-8.4902	2.0629e-17	2.90495e-16
ENSG00000163017	46.7287	-3.40744	0.401345	-8.49005	2.06544e-17	2.90614e-16
ENSG00000162069	1899.97	4.11603	0.485077	8.48532	2.15129e-17	3.02446e-16
ENSG00000048052	549.093	-3.35435	0.395322	-8.48511	2.15506e-17	3.02729e-16
ENSG00000147099	842.163	1.23753	0.145858	8.48449	2.16666e-17	3.04109e-16
ENSG00000054179	183.999	2.10228	0.247806	8.48357	2.18395e-17	3.06287e-16
ENSG00000111087	48.0096	-4.51984	0.533015	-8.47976	2.25653e-17	3.16209e-16
ENSG00000140367	3387.96	1.52292	0.179596	8.47966	2.25845e-17	3.1622e-16
ENSG00000163975	270.674	-3.02784	0.357129	-8.47828	2.28553e-17	3.19751e-16
ENSG00000132164	52.9681	-4.17889	0.49321	-8.47284	2.39474e-17	3.34758e-16
ENSG00000230358	139.659	1.93674	0.228624	8.47128	2.42706e-17	3.39e-16
ENSG00000061337	254.482	-5.1912	0.612891	-8.47002	2.45355e-17	3.42422e-16
ENSG00000107960	925.923	1.1998	0.141677	8.4686	2.4836e-17	3.46336e-16
ENSG00000171408	348.151	-2.5967	0.306681	-8.46711	2.5155e-17	3.50499e-16
ENSG00000089199	192.936	-8.9475	1.05746	-8.46134	2.64332e-17	3.68012e-16
ENSG00000160161	71.322	-3.97182	0.469441	-8.46074	2.65692e-17	3.69606e-16
ENSG00000130055	1323.36	3.46229	0.409249	8.46011	2.67117e-17	3.71289e-16
ENSG00000197157	3686.98	-1.12851	0.133405	-8.45924	2.6912e-17	3.73771e-16
ENSG00000177917	1143.23	1.45906	0.172588	8.454	2.81501e-17	3.90651e-16
ENSG00000158008	62.7601	-4.32846	0.512047	-8.45324	2.8334e-17	3.92886e-16
ENSG00000138606	405.895	-1.73562	0.205336	-8.45263	2.84816e-17	3.94614e-16
ENSG00000164078	1827.62	2.14885	0.254318	8.44945	2.92683e-17	4.05188e-16
ENSG00000042980	215.827	-4.54264	0.537696	-8.44834	2.95463e-17	4.08708e-16
ENSG00000188112	26130.5	2.85055	0.33747	8.44682	2.9934e-17	4.13406e-16
ENSG00000172236	189.671	-8.32888	0.986066	-8.44658	2.99968e-17	4.13941e-16
ENSG00000197245	71.0581	-4.76404	0.564049	-8.44615	3.01061e-17	4.15117e-16
ENSG00000115652	1514.76	1.7804	0.210849	8.44395	3.06783e-17	4.22667e-16
ENSG00000010327	2474.45	-4.66596	0.552671	-8.44256	3.10456e-17	4.27203e-16
ENSG00000137648	14888.5	2.3934	0.283494	8.44252	3.10571e-17	4.27203e-16
ENSG00000138759	383.672	-3.69757	0.438039	-8.4412	3.14093e-17	4.31703e-16
ENSG00000149575	50.5348	-4.66851	0.55318	-8.4394	3.18975e-17	4.38062e-16
ENSG00000132698	1386.87	2.95842	0.350648	8.43703	3.25499e-17	4.46665e-16
ENSG00000177301	140.552	-8.50545	1.00821	-8.43622	3.2777e-17	4.49424e-16
ENSG00000283154	288.608	-2.40896	0.285569	-8.43565	3.2937e-17	4.51258e-16
ENSG00000261408	191.083	2.87102	0.340378	8.43479	3.3179e-17	4.54211e-16
ENSG00000055955	78.772	2.06929	0.245343	8.4343	3.33191e-17	4.55767e-16
ENSG00000157617	1862.18	1.87986	0.222944	8.43201	3.3979e-17	4.64425e-16
ENSG00000145242	57.516	-2.40245	0.28493	-8.43172	3.40631e-17	4.65204e-16
ENSG00000000971	1829.87	-4.49992	0.533703	-8.4315	3.41259e-17	4.65692e-16
ENSG00000173898	12343.1	2.69807	0.320041	8.43038	3.44548e-17	4.69808e-16
ENSG00000010704	195.602	-1.99233	0.236347	-8.4297	3.46548e-17	4.72162e-16
ENSG00000106236	56.398	-6.86955	0.814993	-8.42896	3.48749e-17	4.74784e-16
ENSG00000105472	432.104	-2.58443	0.306669	-8.42743	3.53352e-17	4.8067e-16
ENSG00000175137	952.173	1.53317	0.181928	8.42732	3.53658e-17	4.80707e-16
ENSG00000134504	1576.3	1.65125	0.195957	8.42661	3.55812e-17	4.83253e-16
ENSG00000124357	1892.65	1.38853	0.164854	8.4228	3.67601e-17	4.9887e-16
ENSG00000162512	1175.45	-3.09932	0.368129	-8.41911	3.79365e-17	5.1443e-16
ENSG00000047578	2599.82	1.29127	0.153393	8.41802	3.82907e-17	5.18824e-16
ENSG00000185052	468.266	1.93755	0.230281	8.41382	3.96864e-17	5.37312e-16
ENSG00000158122	320.311	-2.98911	0.355375	-8.41113	4.0607e-17	5.49344e-16
ENSG00000168807	3142.68	-1.6095	0.191383	-8.40986	4.10492e-17	5.54889e-16
ENSG00000141504	513.094	-1.2694	0.150944	-8.40973	4.10951e-17	5.55075e-16
ENSG00000164093	1295.07	-3.71325	0.44155	-8.40958	4.11472e-17	5.55342e-16
ENSG00000102032	84.9169	-4.22973	0.502972	-8.40948	4.11829e-17	5.55388e-16
ENSG00000132938	1052.03	2.76823	0.329778	8.3942	4.69067e-17	6.32083e-16
ENSG00000177374	465.244	-2.75863	0.328714	-8.39218	4.77196e-17	6.42535e-16
ENSG00000100167	118.095	-3.36198	0.400676	-8.39078	4.82942e-17	6.49763e-16
ENSG00000064042	1260.48	-4.18892	0.499297	-8.38964	4.87651e-17	6.55586e-16
ENSG00000121361	109.044	-9.10641	1.08551	-8.38902	4.90193e-17	6.58489e-16
ENSG00000175130	389.358	-3.73728	0.445554	-8.38794	4.94736e-17	6.64073e-16
ENSG00000130940	1205.85	1.15848	0.138142	8.3862	5.02103e-17	6.73436e-16
ENSG00000118523	5692.32	-5.22247	0.622867	-8.38456	5.09168e-17	6.8238e-16
ENSG00000171450	94.1625	5.94972	0.709624	8.38433	5.10166e-17	6.83186e-16
ENSG00000106991	1410.76	-3.78258	0.451301	-8.38151	5.22551e-17	6.99227e-16
ENSG00000145428	38.3692	-2.72401	0.325067	-8.37983	5.30049e-17	7.0871e-16
ENSG00000115318	189.838	-2.68155	0.320045	-8.37868	5.35223e-17	7.15072e-16
ENSG00000116675	378.835	-3.28588	0.392264	-8.37672	5.44249e-17	7.26567e-16
ENSG00000152953	314.745	-2.80107	0.334415	-8.37605	5.47324e-17	7.30105e-16
ENSG00000011485	1434.24	1.12415	0.134228	8.37491	5.52671e-17	7.36666e-16
ENSG00000155846	1059.27	1.74481	0.208389	8.37283	5.62494e-17	7.4918e-16
ENSG00000127947	1607.76	-1.51637	0.181159	-8.37036	5.74435e-17	7.64491e-16
ENSG00000105792	177.252	-2.93623	0.35084	-8.36912	5.8049e-17	7.71953e-16
ENSG00000137857	3768.63	1.73983	0.208023	8.36365	6.08066e-17	8.07999e-16
ENSG00000164855	3657.27	3.41537	0.408379	8.36324	6.10193e-17	8.102e-16
ENSG00000074966	295.498	3.02052	0.361222	8.36195	6.16902e-17	8.18478e-16
ENSG00000113273	454.414	-2.56428	0.306814	-8.35777	6.39147e-17	8.47337e-16
ENSG00000198814	221.286	-2.17115	0.25996	-8.35187	6.71925e-17	8.89422e-16
ENSG00000156395	59.726	-7.26539	0.870364	-8.34752	6.97108e-17	9.22047e-16
ENSG00000007968	579.341	3.08078	0.369153	8.34552	7.09042e-17	9.37112e-16
ENSG00000181744	520.277	-2.07707	0.248958	-8.34307	7.2384e-17	9.55936e-16
ENSG00000166341	1323.03	-4.95195	0.593803	-8.33939	7.46762e-17	9.8545e-16
ENSG00000002745	142.719	-4.48443	0.537822	-8.33812	7.54778e-17	9.95266e-16
ENSG00000099139	7697.42	1.66839	0.200142	8.33603	7.68265e-17	1.01227e-15
ENSG00000158352	473.783	-2.97729	0.357212	-8.33481	7.7625e-17	1.02201e-15
ENSG00000011600	139.097	-4.77859	0.573361	-8.33436	7.79202e-17	1.02512e-15
ENSG00000172578	102.023	-4.25376	0.510417	-8.33389	7.82282e-17	1.02838e-15
ENSG00000161835	883.879	-4.75878	0.571066	-8.33316	7.87132e-17	1.03397e-15
ENSG00000186907	33.6184	-5.61302	0.673598	-8.33289	7.88916e-17	1.03552e-15
ENSG00000161542	1589.42	1.88513	0.226272	8.33124	7.99966e-17	1.04922e-15
ENSG00000052850	477.444	-3.58441	0.430393	-8.32823	8.20574e-17	1.07543e-15
ENSG00000259024	83.3556	1.80527	0.216799	8.32694	8.29593e-17	1.08643e-15
ENSG00000158286	942.819	1.88731	0.226662	8.32654	8.32421e-17	1.0893e-15
ENSG00000183722	2147.54	-2.27426	0.273158	-8.32581	8.37571e-17	1.09521e-15
ENSG00000148803	82.6476	-3.94412	0.473766	-8.32504	8.43037e-17	1.10152e-15
ENSG00000112715	4840.42	-3.84652	0.462116	-8.32372	8.52464e-17	1.11299e-15
ENSG00000158445	101.669	-2.67243	0.321138	-8.32176	8.66694e-17	1.13071e-15
ENSG00000185518	69.2695	-7.47897	0.898885	-8.32028	8.77585e-17	1.14322e-15
ENSG00000223573	1707.02	2.88283	0.346483	8.32027	8.77614e-17	1.14322e-15
ENSG00000075340	28.2742	-4.68575	0.563284	-8.31863	8.89824e-17	1.15825e-15
ENSG00000120256	560.164	1.96021	0.235678	8.31732	8.99726e-17	1.17026e-15
ENSG00000197128	364.165	1.66799	0.200551	8.317	9.0214e-17	1.17251e-15
ENSG00000184584	1135.09	-3.13668	0.377226	-8.31514	9.16477e-17	1.19024e-15
ENSG00000109610	5083.67	-3.33517	0.401174	-8.31352	9.29005e-17	1.2056e-15
ENSG00000103202	374.807	-1.84793	0.222382	-8.30971	9.59374e-17	1.24408e-15
ENSG00000147324	512.023	-3.88771	0.468049	-8.30621	9.88108e-17	1.28037e-15
ENSG00000169302	252.283	-3.37811	0.406718	-8.30579	9.91582e-17	1.28391e-15
ENSG00000050767	337.622	-3.31364	0.398992	-8.30503	9.97903e-17	1.29112e-15
ENSG00000162777	1442.05	2.14042	0.257808	8.30237	1.02055e-16	1.31943e-15
ENSG00000123136	1243.55	-1.3035	0.157055	-8.29965	1.04419e-16	1.34899e-15
ENSG00000137285	160.842	-3.85393	0.464553	-8.29599	1.0768e-16	1.39007e-15
ENSG00000136167	494.946	-3.22471	0.388744	-8.29521	1.08394e-16	1.39823e-15
ENSG00000095066	1396.03	1.75427	0.211543	8.29272	1.10688e-16	1.42675e-15
ENSG00000253304	210.971	-2.58906	0.312216	-8.29254	1.1086e-16	1.4279e-15
ENSG00000102935	899.507	-3.60061	0.434287	-8.29085	1.12445e-16	1.44615e-15
ENSG00000178882	260.532	-3.2118	0.387427	-8.29008	1.13171e-16	1.4544e-15
ENSG00000164520	662.101	3.43279	0.41413	8.28916	1.14053e-16	1.46465e-15
ENSG00000187955	2067.1	-5.64463	0.681045	-8.28819	1.14983e-16	1.47548e-15
ENSG00000116717	1218.43	-2.89467	0.34929	-8.2873	1.15846e-16	1.48546e-15
ENSG00000154914	453.277	2.12622	0.25658	8.28675	1.16386e-16	1.49126e-15
ENSG00000125637	4096.77	2.07122	0.249995	8.28505	1.18063e-16	1.51163e-15
ENSG00000085998	1941.92	1.24993	0.150868	8.28494	1.18171e-16	1.51189e-15
ENSG00000115112	202.928	-3.68437	0.444897	-8.2814	1.21735e-16	1.55633e-15
ENSG00000139597	280.226	-1.85357	0.223858	-8.28012	1.23049e-16	1.57196e-15
ENSG00000196329	36.7881	-4.60179	0.556089	-8.27528	1.28151e-16	1.63593e-15
ENSG00000102316	1675.59	-1.96937	0.238033	-8.27353	1.30048e-16	1.65891e-15
ENSG00000156076	152.708	-9.0407	1.09323	-8.26973	1.34268e-16	1.71146e-15
ENSG00000126458	466.698	-1.77562	0.214727	-8.26921	1.34848e-16	1.71759e-15
ENSG00000185339	377.129	-1.94142	0.234848	-8.26672	1.37693e-16	1.75253e-15
ENSG00000120686	1191.44	-1.15242	0.139445	-8.26434	1.40469e-16	1.78522e-15
ENSG00000151490	26.9527	-5.26909	0.637678	-8.26294	1.42131e-16	1.80501e-15
ENSG00000143226	340.455	-4.65302	0.56362	-8.25559	1.51152e-16	1.91816e-15
ENSG00000136193	749.541	-1.70107	0.206107	-8.25337	1.53993e-16	1.95277e-15
ENSG00000181826	3598.3	1.73666	0.210451	8.2521	1.55634e-16	1.97213e-15
ENSG00000205502	106.031	-6.41712	0.777744	-8.25094	1.57157e-16	1.98996e-15
ENSG00000082014	264.437	-2.08266	0.252454	-8.24966	1.5884e-16	2.00832e-15
ENSG00000111110	83.4098	-4.60885	0.558667	-8.24973	1.58757e-16	2.00832e-15
ENSG00000175745	61.0691	-5.48791	0.665352	-8.24813	1.60897e-16	2.03283e-15
ENSG00000198670	1505.29	3.53844	0.429051	8.24714	1.62225e-16	2.04811e-15
ENSG00000177459	7015.48	2.86231	0.347072	8.24701	1.62408e-16	2.04892e-15
ENSG00000203883	110.35	-6.15036	0.745834	-8.24628	1.63403e-16	2.05996e-15
ENSG00000196460	97.462	-4.64795	0.564047	-8.24036	1.71699e-16	2.16295e-15
ENSG00000166183	648.903	3.59617	0.43644	8.23979	1.7252e-16	2.1717e-15
ENSG00000176058	458.12	1.65152	0.200457	8.23874	1.74028e-16	2.18909e-15
ENSG00000106546	2265.95	-1.8222	0.221213	-8.23734	1.76083e-16	2.21332e-15
ENSG00000111344	1611.85	3.1399	0.381206	8.23674	1.7696e-16	2.22272e-15
ENSG00000180730	87.2265	-5.04938	0.613149	-8.23516	1.79312e-16	2.25062e-15
ENSG00000215218	114.506	-3.63476	0.441484	-8.23306	1.82494e-16	2.28889e-15
ENSG00000105963	318.956	2.29697	0.279074	8.23069	1.86142e-16	2.33294e-15
ENSG00000172554	56.3774	-8.15199	0.990577	-8.22954	1.8793e-16	2.35364e-15
ENSG00000129195	64.9158	1.70451	0.207139	8.22883	1.89045e-16	2.36588e-15
ENSG00000056487	71.985	-3.69017	0.448464	-8.22847	1.89621e-16	2.37136e-15
ENSG00000071205	1357.17	-1.28409	0.156087	-8.22671	1.92428e-16	2.40472e-15
ENSG00000121742	11198.7	2.44431	0.297213	8.2241	1.96669e-16	2.45593e-15
ENSG00000162511	679.18	-4.33665	0.527394	-8.22279	1.98829e-16	2.48111e-15
ENSG00000152580	402.293	-5.30048	0.645009	-8.21768	2.07479e-16	2.58717e-15
ENSG00000164114	150.576	-2.98814	0.363729	-8.21529	2.11647e-16	2.63723e-15
ENSG00000166140	570.574	1.35102	0.164461	8.2148	2.12519e-16	2.64619e-15
ENSG00000145103	96.3272	3.49315	0.425241	8.21451	2.1303e-16	2.65063e-15
ENSG00000075643	523.576	2.76352	0.336638	8.20917	2.22731e-16	2.76933e-15
ENSG00000197410	154.461	-3.06851	0.374019	-8.20416	2.32203e-16	2.88502e-15
ENSG00000154217	2578.65	-2.49563	0.304225	-8.20325	2.33969e-16	2.90486e-15
ENSG00000213203	38.0709	-4.57602	0.557968	-8.20121	2.37974e-16	2.95032e-15
ENSG00000153165	50.5672	-2.22958	0.272017	-8.19648	2.47534e-16	3.06664e-15
ENSG00000113657	7344.39	-2.95596	0.360695	-8.19518	2.50223e-16	3.09773e-15
ENSG00000127928	30.9687	4.40547	0.537597	8.19474	2.51134e-16	3.10677e-15
ENSG00000143772	2292.27	-2.01834	0.246311	-8.19426	2.52144e-16	3.11702e-15
ENSG00000134061	45.3943	-3.43965	0.419865	-8.19227	2.5635e-16	3.16674e-15
ENSG00000169604	7172.94	-2.79823	0.34164	-8.19059	2.59944e-16	3.20884e-15
ENSG00000168546	42.0481	-4.56044	0.556998	-8.18753	2.66632e-16	3.28903e-15
ENSG00000187068	97.046	-3.35058	0.409284	-8.18644	2.69075e-16	3.31679e-15
ENSG00000173198	45.5116	-4.94428	0.604256	-8.18242	2.78201e-16	3.42683e-15
ENSG00000168874	617.354	-4.63345	0.56632	-8.18167	2.79926e-16	3.44561e-15
ENSG00000157510	330.119	-3.65257	0.446442	-8.18153	2.8027e-16	3.44738e-15
ENSG00000100288	107.932	2.13858	0.261404	8.18116	2.81132e-16	3.45551e-15
ENSG00000172366	320.394	1.41335	0.17276	8.18097	2.81571e-16	3.45844e-15
ENSG00000176720	772.124	2.27401	0.278112	8.17659	2.91979e-16	3.58372e-15
ENSG00000132541	319.264	1.9103	0.233716	8.1736	2.99318e-16	3.67118e-15
ENSG00000166200	1420.49	-1.33689	0.16357	-8.17321	3.00287e-16	3.68044e-15
ENSG00000147872	885.933	-3.63845	0.445177	-8.17305	3.00692e-16	3.68279e-15
ENSG00000063761	383.592	1.74194	0.21314	8.17276	3.01417e-16	3.68903e-15
ENSG00000152076	33.0078	-4.15191	0.508415	-8.16637	3.17815e-16	3.88696e-15
ENSG00000164764	97.1153	-2.11213	0.258668	-8.16541	3.20334e-16	3.91499e-15
ENSG00000180828	35.9967	-8.66237	1.06108	-8.1637	3.24923e-16	3.96825e-15
ENSG00000165410	346.038	-2.9786	0.364957	-8.1615	3.30877e-16	4.03811e-15
ENSG00000164684	1721.07	-1.86546	0.228574	-8.16127	3.31514e-16	4.04301e-15
ENSG00000119125	781.089	4.05592	0.497024	8.16041	3.339e-16	4.06923e-15
ENSG00000254656	410.407	-8.24805	1.01081	-8.15985	3.35452e-16	4.08525e-15
ENSG00000087008	1017.73	1.60231	0.19637	8.15962	3.36092e-16	4.09014e-15
ENSG00000166426	85.2081	-8.74961	1.07247	-8.15837	3.39562e-16	4.12946e-15
ENSG00000101098	110.638	-4.9101	0.601999	-8.15633	3.45356e-16	4.19695e-15
ENSG00000100342	565.667	-3.00227	0.36829	-8.15191	3.58207e-16	4.35006e-15
ENSG00000106829	1501.72	-1.67276	0.205201	-8.1518	3.58543e-16	4.35107e-15
ENSG00000057252	677.624	-2.04024	0.250307	-8.15097	3.61008e-16	4.37789e-15
ENSG00000179399	32.9958	-4.25517	0.522061	-8.15072	3.61768e-16	4.38401e-15
ENSG00000145284	2335.4	2.06993	0.25403	8.14837	3.68861e-16	4.46683e-15
ENSG00000137675	90.5806	-7.57819	0.93046	-8.14457	3.80641e-16	4.60623e-15
ENSG00000147403	13481.9	-1.21446	0.149131	-8.14363	3.83609e-16	4.6389e-15
ENSG00000042493	3168.2	1.44634	0.177638	8.14204	3.88663e-16	4.69671e-15
ENSG00000106789	1340.97	2.2674	0.278646	8.1372	4.04525e-16	4.88496e-15
ENSG00000082512	257.135	-2.28193	0.280439	-8.137	4.05187e-16	4.88952e-15
ENSG00000203727	176.709	-4.5904	0.564264	-8.1352	4.1126e-16	4.95933e-15
ENSG00000047457	265.906	-4.2088	0.518036	-8.12453	4.49085e-16	5.40787e-15
ENSG00000130702	25153.1	1.48172	0.182403	8.12332	4.53611e-16	5.45856e-15
ENSG00000164300	6338.09	1.64304	0.202271	8.12295	4.5497e-16	5.47108e-15
ENSG00000198515	138.848	2.65171	0.32667	8.1174	4.76259e-16	5.72309e-15
ENSG00000158089	173.599	-4.73761	0.583714	-8.11633	4.80494e-16	5.76593e-15
ENSG00000121749	1310.68	-1.25837	0.155041	-8.11637	4.80327e-16	5.76593e-15
ENSG00000152910	30.6151	-8.43188	1.03903	-8.11514	4.85214e-16	5.81852e-15
ENSG00000163754	3584.53	2.09863	0.258729	8.11132	5.00735e-16	5.99703e-15
ENSG00000105519	672.303	1.88779	0.232736	8.1113	5.00798e-16	5.99703e-15
ENSG00000181291	48.8724	-5.94979	0.733532	-8.11116	5.01392e-16	5.99997e-15
ENSG00000152137	437.701	-5.18222	0.638997	-8.10993	5.06493e-16	6.05679e-15
ENSG00000063660	7000.31	1.82882	0.225813	8.09882	5.5497e-16	6.63189e-15
ENSG00000132329	41.8801	-4.15275	0.512806	-8.09811	5.58216e-16	6.66605e-15
ENSG00000115325	75.6026	-2.94074	0.363343	-8.09357	5.79394e-16	6.91416e-15
ENSG00000163331	2306.25	2.66622	0.329436	8.0933	5.80715e-16	6.92512e-15
ENSG00000167157	375.29	-3.98247	0.492171	-8.09163	5.88721e-16	7.01572e-15
ENSG00000142494	301.162	-3.24074	0.400516	-8.09142	5.89752e-16	7.02315e-15
ENSG00000177675	88.5308	-3.44248	0.425463	-8.09113	5.91116e-16	7.03452e-15
ENSG00000263528	390.318	1.96166	0.242458	8.0907	5.93222e-16	7.0547e-15
ENSG00000172638	947.537	-2.85662	0.353214	-8.0875	6.09022e-16	7.23261e-15
ENSG00000125347	5527.17	-2.83522	0.35062	-8.08631	6.15001e-16	7.29858e-15
ENSG00000116198	1474.95	1.21436	0.150224	8.08363	6.28692e-16	7.45591e-15
ENSG00000168539	22.6449	-7.99852	0.989579	-8.08275	6.33234e-16	7.50461e-15
ENSG00000103888	12058.8	-2.96045	0.366313	-8.08174	6.38488e-16	7.55966e-15
ENSG00000171004	207.174	3.35238	0.414812	8.08169	6.38758e-16	7.55966e-15
ENSG00000188505	459.285	5.31849	0.658251	8.07974	6.49051e-16	7.67619e-15
ENSG00000165169	365.478	-1.25754	0.155648	-8.07933	6.51252e-16	7.69694e-15
ENSG00000126524	2162.28	-1.82752	0.226348	-8.07392	6.80771e-16	8.04029e-15
ENSG00000108622	59.4183	-4.37808	0.542338	-8.07261	6.88135e-16	8.12169e-15
ENSG00000183688	563.309	-2.82052	0.349476	-8.0707	6.98972e-16	8.24394e-15
ENSG00000162882	652.483	-3.36234	0.416738	-8.06824	7.13206e-16	8.40607e-15
ENSG00000186564	51.0736	-7.46519	0.925637	-8.06492	7.32824e-16	8.63137e-15
ENSG00000101445	151.862	-4.46815	0.554037	-8.06472	7.34063e-16	8.64005e-15
ENSG00000133121	715.918	-2.05187	0.254463	-8.06352	7.4131e-16	8.71701e-15
ENSG00000179600	735.784	-12.4404	1.54281	-8.06347	7.41615e-16	8.71701e-15
ENSG00000081853	268.148	-2.93868	0.364455	-8.06322	7.43099e-16	8.7285e-15
ENSG00000113396	74.7327	-5.33242	0.661432	-8.06193	7.50991e-16	8.81518e-15
ENSG00000196812	68.4623	2.05976	0.255561	8.05976	7.64428e-16	8.96678e-15
ENSG00000108823	121.861	-5.61523	0.696714	-8.0596	7.65471e-16	8.97291e-15
ENSG00000108852	243.502	-2.34245	0.290733	-8.05704	7.81632e-16	9.15611e-15
ENSG00000134775	4944.22	2.23649	0.277615	8.05609	7.87747e-16	9.22147e-15
ENSG00000123415	459.947	1.70885	0.212151	8.05488	7.95594e-16	9.30698e-15
ENSG00000113758	734.694	-2.08299	0.258636	-8.05372	8.03152e-16	9.38902e-15
ENSG00000197150	1220.81	1.27121	0.15787	8.05229	8.12564e-16	9.49261e-15
ENSG00000118640	896.607	1.80577	0.224276	8.05158	8.17323e-16	9.54171e-15
ENSG00000144152	571.849	-2.60541	0.323622	-8.05079	8.22612e-16	9.59046e-15
ENSG00000159387	43.1008	-6.47816	0.80466	-8.0508	8.22521e-16	9.59046e-15
ENSG00000158163	207.648	-3.83609	0.476501	-8.05055	8.2425e-16	9.59956e-15
ENSG00000138650	106.892	-5.37001	0.667039	-8.05051	8.24509e-16	9.59956e-15
ENSG00000183837	24.926	-5.1745	0.642988	-8.04758	8.44468e-16	9.82529e-15
ENSG00000132475	11803.7	-1.33861	0.166401	-8.04448	8.66104e-16	1.00702e-14
ENSG00000117245	30.2248	-5.07792	0.631389	-8.04246	8.80519e-16	1.02246e-14
ENSG00000166224	2509.86	1.2975	0.161332	8.04245	8.80573e-16	1.02246e-14
ENSG00000204071	29.5314	-8.3781	1.0418	-8.04194	8.84267e-16	1.02606e-14
ENSG00000168646	758.001	-3.12422	0.388572	-8.04026	8.96452e-16	1.0395e-14
ENSG00000117600	105.902	-5.91143	0.735314	-8.03933	9.03335e-16	1.04626e-14
ENSG00000181143	79474.8	5.10015	0.634401	8.0393	9.03502e-16	1.04626e-14
ENSG00000141431	57.3837	-6.37406	0.792872	-8.03921	9.04202e-16	1.04637e-14
ENSG00000082175	399.584	-4.00503	0.49826	-8.03803	9.12946e-16	1.05578e-14
ENSG00000084734	61.5696	-6.32735	0.787453	-8.03521	9.34193e-16	1.07962e-14
ENSG00000154764	345.407	3.9599	0.493364	8.02631	1.00444e-15	1.15925e-14
ENSG00000234511	25.4477	-4.66032	0.580958	-8.02179	1.04217e-15	1.20198e-14
ENSG00000158555	243.851	-3.58665	0.44737	-8.0172	1.08184e-15	1.24691e-14
ENSG00000116852	151.061	-2.85035	0.35559	-8.01584	1.09388e-15	1.25994e-14
ENSG00000182325	274.65	1.35561	0.169189	8.01242	1.12474e-15	1.29461e-14
ENSG00000027869	129.632	-3.69367	0.461062	-8.01122	1.13575e-15	1.30641e-14
ENSG00000005102	180.945	-4.54002	0.567082	-8.00593	1.1857e-15	1.36296e-14
ENSG00000141699	2812.12	1.13195	0.141391	8.00579	1.18707e-15	1.36362e-14
ENSG00000088881	240.698	-3.53089	0.441105	-8.00466	1.198e-15	1.37527e-14
ENSG00000130052	466.906	-3.09201	0.386288	-8.00441	1.20041e-15	1.37711e-14
ENSG00000165140	142.051	2.7913	0.348881	8.00071	1.237e-15	1.41814e-14
ENSG00000130193	432.323	2.04177	0.255288	7.99791	1.26546e-15	1.44981e-14
ENSG00000164120	420.014	-3.51504	0.439707	-7.99404	1.3059e-15	1.49514e-14
ENSG00000114166	3257.18	1.83037	0.229078	7.99019	1.34736e-15	1.54055e-14
ENSG00000122547	239.971	-3.21885	0.402922	-7.98876	1.36301e-15	1.55742e-14
ENSG00000197321	7641.43	-2.19434	0.274709	-7.98786	1.37297e-15	1.56775e-14
ENSG00000197355	387.051	-3.25695	0.407791	-7.98681	1.3847e-15	1.57906e-14
ENSG00000130032	60.3779	-5.41373	0.678539	-7.97851	1.48106e-15	1.68782e-14
ENSG00000166145	4275.03	2.19096	0.274699	7.97583	1.51356e-15	1.72372e-14
ENSG00000137965	353.9	-3.74258	0.469292	-7.97494	1.52452e-15	1.73505e-14
ENSG00000170962	2270.83	-3.00795	0.377286	-7.97259	1.55388e-15	1.76729e-14
ENSG00000089351	853.454	-2.73145	0.342689	-7.97063	1.57871e-15	1.79435e-14
ENSG00000164761	445.603	-3.02919	0.380097	-7.96953	1.59274e-15	1.8091e-14
ENSG00000152804	67.0203	-6.43868	0.807922	-7.96944	1.59397e-15	1.8093e-14
ENSG00000123338	267.664	-3.84268	0.482511	-7.96393	1.66658e-15	1.89047e-14
ENSG00000099326	1149.82	1.38864	0.17445	7.96014	1.71843e-15	1.94801e-14
ENSG00000184160	53.6159	-3.75699	0.472241	-7.95567	1.7817e-15	2.0184e-14
ENSG00000079102	559.685	-3.60946	0.45387	-7.95262	1.82611e-15	2.06735e-14
ENSG00000184838	108.553	-3.41969	0.430033	-7.95217	1.83273e-15	2.07348e-14
ENSG00000253313	140.774	2.77203	0.348599	7.95191	1.83665e-15	2.07655e-14
ENSG00000072110	8108.06	-3.51589	0.442203	-7.95084	1.85244e-15	2.09303e-14
ENSG00000214944	5886.43	1.6268	0.204744	7.94554	1.93342e-15	2.18309e-14
ENSG00000122733	60.4173	-3.60025	0.453143	-7.94507	1.94078e-15	2.18996e-14
ENSG00000150594	927.706	-8.58784	1.08093	-7.94485	1.94433e-15	2.19254e-14
ENSG00000177169	4203.81	1.30856	0.164741	7.94311	1.97181e-15	2.22206e-14
ENSG00000134882	1685.75	1.00258	0.126227	7.94269	1.9784e-15	2.22804e-14
ENSG00000139289	2064.57	-3.74175	0.471174	-7.94133	2.00023e-15	2.25114e-14
ENSG00000184156	55.6132	-3.22037	0.405587	-7.94003	2.02133e-15	2.27191e-14
ENSG00000139973	60.1801	-3.27334	0.412257	-7.94005	2.02095e-15	2.27191e-14
ENSG00000163697	1835.6	-2.4635	0.310287	-7.93944	2.03104e-15	2.28134e-14
ENSG00000148832	131.477	2.20421	0.277687	7.93776	2.05861e-15	2.3108e-14
ENSG00000141736	6322.64	1.61597	0.203606	7.93678	2.07495e-15	2.32762e-14
ENSG00000205710	122.473	-2.6224	0.33062	-7.93175	2.16071e-15	2.42067e-14
ENSG00000134222	293.476	2.38905	0.301232	7.93094	2.175e-15	2.4351e-14
ENSG00000106367	675.759	1.73121	0.218391	7.92711	2.24307e-15	2.50967e-14
ENSG00000007174	460.935	2.53314	0.319577	7.92653	2.25362e-15	2.5182e-14
ENSG00000196517	2148.33	2.58252	0.325822	7.92618	2.25989e-15	2.52198e-14
ENSG00000006210	759.944	-3.12946	0.394826	-7.92618	2.25994e-15	2.52198e-14
ENSG00000172932	1410	1.06508	0.13439	7.92532	2.27562e-15	2.53784e-14
ENSG00000006555	1533.43	3.3486	0.422577	7.92423	2.29564e-15	2.5585e-14
ENSG00000176171	532.86	-1.48391	0.187357	-7.92022	2.37092e-15	2.6407e-14
ENSG00000116574	4094.05	1.64599	0.207836	7.91968	2.38132e-15	2.65057e-14
ENSG00000084674	42.3494	-8.31782	1.05053	-7.91773	2.41895e-15	2.69071e-14
ENSG00000067840	104.96	-2.80019	0.353811	-7.91437	2.48504e-15	2.76245e-14
ENSG00000163689	219.694	1.76328	0.222821	7.91342	2.50414e-15	2.78187e-14
ENSG00000184515	37.6324	-4.36843	0.552055	-7.91303	2.51191e-15	2.78871e-14
ENSG00000160111	33347.4	2.11841	0.26775	7.91189	2.53504e-15	2.81257e-14
ENSG00000125898	823.673	2.0676	0.261343	7.91147	2.54361e-15	2.82026e-14
ENSG00000102243	52.3352	7.42654	0.938737	7.9112	2.5492e-15	2.82464e-14
ENSG00000274286	66.7989	-6.64159	0.83983	-7.90825	2.61042e-15	2.89061e-14
ENSG00000186153	1742.28	1.47057	0.185958	7.90805	2.61444e-15	2.8932e-14
ENSG00000102359	748.821	-2.73765	0.346196	-7.9078	2.61974e-15	2.8972e-14
ENSG00000136160	1405.45	-2.47223	0.312678	-7.90664	2.64428e-15	2.92246e-14
ENSG00000155629	186.537	-4.47772	0.566369	-7.90601	2.6578e-15	2.93552e-14
ENSG00000135362	230.141	-2.75487	0.348498	-7.90499	2.67964e-15	2.95775e-14
ENSG00000182578	889.978	-3.88067	0.491027	-7.90317	2.71906e-15	2.99934e-14
ENSG00000163995	1006.45	3.06382	0.38776	7.90134	2.75928e-15	3.04175e-14
ENSG00000221986	180.237	3.136	0.396989	7.89946	2.80117e-15	3.08595e-14
ENSG00000206053	1520.18	1.66009	0.210177	7.89852	2.82231e-15	3.10725e-14
ENSG00000174059	2669.05	-3.44098	0.435822	-7.89538	2.89425e-15	3.18441e-14
ENSG00000071282	1348.25	-4.07382	0.516027	-7.89458	2.91288e-15	3.20287e-14
ENSG00000100154	2145.22	-1.94297	0.246166	-7.89294	2.95141e-15	3.24316e-14
ENSG00000162836	678.62	2.22395	0.281786	7.89232	2.96613e-15	3.25725e-14
ENSG00000179270	173.149	3.26191	0.413373	7.89097	2.9985e-15	3.2907e-14
ENSG00000136141	1433.19	-1.09526	0.138809	-7.89039	3.01246e-15	3.30391e-14
ENSG00000260220	124.481	3.37367	0.42763	7.88924	3.04025e-15	3.33226e-14
ENSG00000092529	881.286	1.53216	0.194239	7.88803	3.06991e-15	3.36263e-14
ENSG00000152818	10510.9	-1.27147	0.16121	-7.88702	3.09488e-15	3.38783e-14
ENSG00000100968	2137.69	-1.58771	0.201445	-7.88163	3.23133e-15	3.53495e-14
ENSG00000196358	98.39	-3.30707	0.4197	-7.87961	3.2841e-15	3.5904e-14
ENSG00000185760	138.365	-4.08474	0.518503	-7.87796	3.32768e-15	3.63573e-14
ENSG00000254598	162.496	1.17711	0.149425	7.87758	3.33776e-15	3.64443e-14
ENSG00000073146	71.9308	-3.02588	0.384213	-7.87551	3.39346e-15	3.7029e-14
ENSG00000131389	11294	-2.65042	0.336735	-7.87094	3.51988e-15	3.8384e-14
ENSG00000143126	10154.7	2.29381	0.291443	7.87053	3.53133e-15	3.84845e-14
ENSG00000182916	67.6923	-4.99887	0.635173	-7.8701	3.54364e-15	3.85943e-14
ENSG00000174788	73.115	1.95017	0.247896	7.86688	3.63589e-15	3.95739e-14
ENSG00000214456	86.6833	-4.29793	0.546369	-7.86634	3.65156e-15	3.97194e-14
ENSG00000115884	39775.3	1.55139	0.197223	7.86619	3.65614e-15	3.9744e-14
ENSG00000196208	159.656	-3.77991	0.480543	-7.86592	3.66388e-15	3.9803e-14
ENSG00000241839	739.625	-2.64378	0.336238	-7.86282	3.75585e-15	4.07764e-14
ENSG00000129682	200.282	-1.92045	0.244268	-7.86204	3.77917e-15	4.10037e-14
ENSG00000136155	4106.81	3.22785	0.410868	7.85618	3.96036e-15	4.29155e-14
ENSG00000159921	2244.06	1.5354	0.19547	7.85491	4.00053e-15	4.33235e-14
ENSG00000061656	222.457	-2.27094	0.28914	-7.85413	4.02548e-15	4.35664e-14
ENSG00000107731	6880.46	2.11104	0.268938	7.84954	4.17577e-15	4.51644e-14
ENSG00000173926	370.159	-2.69049	0.342824	-7.84802	4.22648e-15	4.56842e-14
ENSG00000100994	6839.34	1.50369	0.19161	7.84763	4.23984e-15	4.57998e-14
ENSG00000137266	5483.67	1.32339	0.168649	7.84698	4.26162e-15	4.60062e-14
ENSG00000156218	741.143	-2.59495	0.330764	-7.8453	4.31926e-15	4.65992e-14
ENSG00000128591	847.19	-4.44671	0.566865	-7.84439	4.35071e-15	4.69092e-14
ENSG00000174233	2698.04	1.5705	0.20024	7.84307	4.39677e-15	4.73761e-14
ENSG00000112773	3199.98	-2.30448	0.293913	-7.84069	4.48087e-15	4.82521e-14
ENSG00000142949	14102.8	1.82714	0.233223	7.83429	4.71508e-15	5.07424e-14
ENSG00000153922	3572.92	-1.71887	0.219433	-7.83324	4.75452e-15	5.11349e-14
ENSG00000172572	340.608	-5.7294	0.731771	-7.8295	4.89803e-15	5.26454e-14
ENSG00000158258	385.049	-4.67528	0.597209	-7.82855	4.93548e-15	5.30148e-14
ENSG00000213213	87.4198	1.67074	0.213521	7.8247	5.08882e-15	5.46278e-14
ENSG00000145335	126.685	-4.51769	0.577614	-7.82129	5.22839e-15	5.60911e-14
ENSG00000172531	1970.47	1.22188	0.156275	7.81878	5.33384e-15	5.71867e-14
ENSG00000163637	703.621	-2.97229	0.380201	-7.81767	5.38109e-15	5.76574e-14
ENSG00000142102	472.871	-3.15968	0.40423	-7.81654	5.42952e-15	5.81401e-14
ENSG00000117154	35.5687	-5.18696	0.663845	-7.81351	5.56153e-15	5.95167e-14
ENSG00000183048	159.676	2.0536	0.262837	7.81321	5.57518e-15	5.96256e-14
ENSG00000104164	1036	-1.28993	0.165138	-7.81127	5.66164e-15	6.05127e-14
ENSG00000184986	31.947	-3.80795	0.48781	-7.80622	5.89268e-15	6.2904e-14
ENSG00000149798	46.0589	-4.11528	0.527235	-7.8054	5.93116e-15	6.32755e-14
ENSG00000169896	171.131	-4.53595	0.581166	-7.80491	5.95438e-15	6.34839e-14
ENSG00000105137	507.889	-2.6482	0.339317	-7.80449	5.97403e-15	6.3654e-14
ENSG00000117569	725.744	-1.64213	0.210437	-7.80343	6.02474e-15	6.41545e-14
ENSG00000167183	74.9326	2.20559	0.282716	7.80145	6.12012e-15	6.51299e-14
ENSG00000134480	995.181	-1.23821	0.158757	-7.79942	6.21935e-15	6.6145e-14
ENSG00000152217	2935.57	-1.68824	0.216538	-7.79652	6.36379e-15	6.76394e-14
ENSG00000185567	33215.1	2.05373	0.263419	7.79643	6.36825e-15	6.76449e-14
ENSG00000159212	212.701	-6.17728	0.792348	-7.79618	6.38113e-15	6.774e-14
ENSG00000175352	194.76	-2.05553	0.263702	-7.79491	6.44532e-15	6.83792e-14
ENSG00000148219	110.202	-3.42558	0.43967	-7.79125	6.635e-15	7.03481e-14
ENSG00000049768	81.3479	2.29863	0.295198	7.78673	6.87638e-15	7.28626e-14
ENSG00000163909	444.07	-4.20138	0.539575	-7.78646	6.89128e-15	7.29527e-14
ENSG00000126233	130.977	5.39987	0.693505	7.78635	6.89727e-15	7.29527e-14
ENSG00000180616	179.204	-3.80025	0.488066	-7.78634	6.89761e-15	7.29527e-14
ENSG00000198417	64.8019	-2.28099	0.292969	-7.78577	6.92921e-15	7.32419e-14
ENSG00000147044	1146.16	-1.42564	0.183119	-7.78533	6.9532e-15	7.34503e-14
ENSG00000162231	4485.23	-1.38123	0.177474	-7.7827	7.09948e-15	7.49358e-14
ENSG00000157600	1707.39	1.31773	0.169316	7.78264	7.10253e-15	7.49358e-14
ENSG00000004399	2821.79	-4.03123	0.518151	-7.78004	7.25043e-15	7.64494e-14
ENSG00000187242	83.6238	3.30534	0.425108	7.77531	7.52646e-15	7.93113e-14
ENSG00000197467	163.125	-5.24153	0.674358	-7.77263	7.68733e-15	8.09569e-14
ENSG00000160145	1104.44	-1.85886	0.23919	-7.77148	7.75747e-15	8.16455e-14
ENSG00000164128	29.5811	-8.38081	1.07852	-7.77063	7.80987e-15	8.21468e-14
ENSG00000160972	379.36	1.29432	0.16657	7.77038	7.82481e-15	8.22537e-14
ENSG00000141505	33.2458	-5.08032	0.653846	-7.76991	7.85421e-15	8.25124e-14
ENSG00000205683	50.6195	-4.6106	0.593449	-7.76917	7.90033e-15	8.29462e-14
ENSG00000149328	169.229	-2.63908	0.339739	-7.76794	7.97736e-15	8.37039e-14
ENSG00000182580	2546.27	1.92978	0.248433	7.76783	7.98426e-15	8.37253e-14
ENSG00000011465	102377	-2.75243	0.354394	-7.76659	8.06245e-15	8.44937e-14
ENSG00000107821	252.224	-3.20549	0.412803	-7.76519	8.15223e-15	8.53826e-14
ENSG00000099365	115.823	-2.34868	0.302483	-7.76467	8.18569e-15	8.56809e-14
ENSG00000007402	211.687	-1.81948	0.23444	-7.76095	8.4298e-15	8.81824e-14
ENSG00000128652	26.9983	-8.2474	1.06285	-7.75973	8.51076e-15	8.89752e-14
ENSG00000204065	17.5566	-7.62873	0.983246	-7.75872	8.57879e-15	8.9632e-14
ENSG00000103460	33.1971	-8.54973	1.10242	-7.75544	8.80395e-15	9.19286e-14
ENSG00000151176	1580.55	-2.26968	0.292679	-7.75484	8.84578e-15	9.23094e-14
ENSG00000165704	149.144	-1.63165	0.21042	-7.75424	8.8871e-15	9.26844e-14
ENSG00000007312	21.9571	-7.94943	1.02522	-7.7539	8.91122e-15	9.28796e-14
ENSG00000106852	67.1298	-5.70773	0.736718	-7.7475	9.37192e-15	9.76223e-14
ENSG00000033170	564.698	-2.54524	0.328669	-7.7441	9.62595e-15	1.00208e-13
ENSG00000088992	46.3139	-5.88507	0.75998	-7.74372	9.6549e-15	1.00448e-13
ENSG00000163072	38.4636	-4.5077	0.582159	-7.74308	9.70372e-15	1.00895e-13
ENSG00000122884	1215.96	-2.37038	0.306208	-7.74108	9.85726e-15	1.0243e-13
ENSG00000178538	43.7046	-4.5553	0.588602	-7.73918	1.00056e-14	1.03909e-13
ENSG00000145703	264.848	-3.69593	0.477696	-7.73699	1.01797e-14	1.05653e-13
ENSG00000173156	1291.26	2.33974	0.302507	7.73452	1.03797e-14	1.07647e-13
ENSG00000147255	71.584	-2.96759	0.383684	-7.73446	1.03844e-14	1.07647e-13
ENSG00000160233	182.674	-2.17495	0.281347	-7.73049	1.07137e-14	1.10994e-13
ENSG00000140287	135.645	-9.42179	1.2188	-7.73037	1.07231e-14	1.11025e-13
ENSG00000104043	175.778	-3.24785	0.420178	-7.72971	1.07796e-14	1.11542e-13
ENSG00000181722	5609.77	-1.8002	0.233009	-7.72587	1.11093e-14	1.14885e-13
ENSG00000254413	58.9727	2.30392	0.298282	7.72397	1.12764e-14	1.16543e-13
ENSG00000099250	2611.48	-2.16432	0.280226	-7.72347	1.13204e-14	1.16928e-13
ENSG00000137834	305.605	-2.51694	0.326006	-7.72054	1.15836e-14	1.19574e-13
ENSG00000131187	115.608	1.96549	0.254597	7.72003	1.16298e-14	1.1998e-13
ENSG00000174151	543.267	2.18034	0.282431	7.7199	1.1642e-14	1.20033e-13
ENSG00000145730	3035.85	-1.86291	0.241316	-7.7198	1.16513e-14	1.20057e-13
ENSG00000233493	111.636	2.32189	0.300783	7.7195	1.16784e-14	1.20264e-13
ENSG00000105825	63.3981	-4.40172	0.570316	-7.71805	1.18127e-14	1.21575e-13
ENSG00000166839	298.273	-1.79399	0.232481	-7.71673	1.19356e-14	1.22766e-13
ENSG00000122121	47.3683	-8.47922	1.09894	-7.7158	1.20222e-14	1.23509e-13
ENSG00000198933	261.163	-2.43318	0.315549	-7.71094	1.24892e-14	1.2823e-13
ENSG00000184857	155.258	1.46731	0.190291	7.71087	1.24967e-14	1.28231e-13
ENSG00000118898	18292.1	2.46689	0.319941	7.71045	1.25377e-14	1.28575e-13
ENSG00000164220	446.693	-5.6918	0.738622	-7.70598	1.29845e-14	1.33078e-13
ENSG00000188730	41.0736	3.36556	0.436851	7.70413	1.31737e-14	1.34936e-13
ENSG00000163273	40.5984	-7.67753	0.996649	-7.70334	1.32554e-14	1.35693e-13
ENSG00000185900	2059.72	1.46882	0.190685	7.70287	1.33039e-14	1.36108e-13
ENSG00000101236	1070.12	-2.3992	0.311553	-7.70078	1.35242e-14	1.38279e-13
ENSG00000136541	43.8365	-5.20883	0.677133	-7.69249	1.44304e-14	1.47458e-13
ENSG00000166831	34.333	-4.33069	0.56309	-7.69094	1.46061e-14	1.49164e-13
ENSG00000131409	83.2958	-3.96674	0.515864	-7.68952	1.47687e-14	1.50735e-13
ENSG00000180537	25.0296	-6.00589	0.781065	-7.68936	1.47872e-14	1.50745e-13
ENSG00000140941	2561.17	-1.67707	0.218102	-7.68939	1.47837e-14	1.50745e-13
ENSG00000082684	77.8168	-5.74006	0.746515	-7.68915	1.48114e-14	1.50902e-13
ENSG00000042445	3006.97	1.35715	0.176584	7.68556	1.52335e-14	1.55019e-13
ENSG00000275126	86.3898	2.07343	0.269801	7.68503	1.52964e-14	1.55476e-13
ENSG00000072952	515.873	-3.26398	0.424718	-7.68505	1.52942e-14	1.55476e-13
ENSG00000067048	4714.51	-1.89518	0.246686	-7.68253	1.55975e-14	1.58349e-13
ENSG00000051341	159.814	1.66481	0.216798	7.6791	1.60211e-14	1.62554e-13
ENSG00000262304	32.9957	3.3632	0.43799	7.67872	1.60682e-14	1.62935e-13
ENSG00000185614	154.383	1.86572	0.24302	7.67724	1.62552e-14	1.64735e-13
ENSG00000122786	3778.59	-2.80436	0.365425	-7.67423	1.66414e-14	1.68549e-13
ENSG00000122642	3954.83	-1.83777	0.239488	-7.67373	1.67067e-14	1.69111e-13
ENSG00000069493	505.56	-1.65309	0.215504	-7.67085	1.70863e-14	1.72852e-13
ENSG00000151617	609.474	-2.95134	0.384794	-7.66992	1.72102e-14	1.74003e-13
ENSG00000018280	202.26	-3.02491	0.394412	-7.6694	1.72797e-14	1.74572e-13
ENSG00000127241	541.714	-4.33311	0.564991	-7.66935	1.72867e-14	1.74572e-13
ENSG00000155090	4847.1	-2.08814	0.272285	-7.66897	1.73389e-14	1.74996e-13
ENSG00000181264	97.0871	-2.58194	0.336755	-7.66713	1.75886e-14	1.77412e-13
ENSG00000171522	341.531	-3.65335	0.476643	-7.66476	1.7916e-14	1.80609e-13
ENSG00000182836	23.877	-8.07202	1.05345	-7.66248	1.82377e-14	1.83637e-13
ENSG00000164823	461.905	-1.32168	0.172498	-7.662	1.83061e-14	1.84217e-13
ENSG00000030419	3282.09	2.17202	0.2835	7.66145	1.8385e-14	1.84903e-13
ENSG00000143850	1536.77	1.80033	0.235034	7.65986	1.86136e-14	1.87093e-13
ENSG00000172893	1096.81	1.72413	0.225114	7.65891	1.87522e-14	1.88376e-13
ENSG00000167311	32.1937	-4.86736	0.635565	-7.65833	1.8837e-14	1.89118e-13
ENSG00000103241	102.002	-8.02889	1.04844	-7.65793	1.88947e-14	1.89586e-13
ENSG00000168505	35.7752	3.31291	0.432675	7.65681	1.90611e-14	1.91144e-13
ENSG00000204936	122.028	3.53615	0.461856	7.6564	1.91214e-14	1.91637e-13
ENSG00000133116	34.1748	-8.00881	1.04658	-7.65238	1.97298e-14	1.9762e-13
ENSG00000131686	227.542	3.78449	0.494647	7.65088	1.99616e-14	1.99825e-13
ENSG00000102531	3211.83	-1.49391	0.195263	-7.65077	1.99787e-14	1.9988e-13
ENSG00000143217	4781.4	2.61642	0.341987	7.65063	1.9999e-14	1.99967e-13
ENSG00000135363	184.764	-4.10877	0.537214	-7.6483	2.03661e-14	2.03519e-13
ENSG00000080493	798.472	-3.10757	0.406731	-7.64035	2.16634e-14	2.16357e-13
ENSG00000073060	448.616	-1.66937	0.218523	-7.63934	2.1834e-14	2.17935e-13
ENSG00000166448	23.9123	-5.09594	0.667196	-7.63783	2.20907e-14	2.20323e-13
ENSG00000198739	24.2948	-5.35809	0.701523	-7.63779	2.20988e-14	2.20323e-13
ENSG00000151025	53.0072	-5.04581	0.660699	-7.63708	2.22208e-14	2.2141e-13
ENSG00000153898	61.7974	-4.09481	0.536244	-7.63609	2.23919e-14	2.22986e-13
ENSG00000138080	1189.21	-3.66873	0.480693	-7.63217	2.30842e-14	2.29614e-13
ENSG00000171208	73.9151	-3.08707	0.404478	-7.63223	2.30736e-14	2.29614e-13
ENSG00000283288	32.914	-5.80478	0.760731	-7.63053	2.33788e-14	2.3241e-13
ENSG00000141570	115.46	2.1419	0.280798	7.62791	2.38588e-14	2.37045e-13
ENSG00000159214	535.873	1.97892	0.259435	7.6278	2.3879e-14	2.37109e-13
ENSG00000186350	5308.94	1.91946	0.251642	7.62773	2.38928e-14	2.37109e-13
ENSG00000163815	85.2	-2.01997	0.264822	-7.62764	2.39082e-14	2.37126e-13
ENSG00000105650	198.631	2.99514	0.392968	7.62184	2.50088e-14	2.47898e-13
ENSG00000166398	769.609	-1.22391	0.160614	-7.62017	2.53346e-14	2.50984e-13
ENSG00000151135	921.466	-1.68934	0.221699	-7.61995	2.53774e-14	2.51263e-13
ENSG00000116741	1213.03	-4.04422	0.530835	-7.6186	2.56436e-14	2.53753e-13
ENSG00000119411	157.363	2.82222	0.370741	7.61237	2.69121e-14	2.66152e-13
ENSG00000196139	375.761	-2.9774	0.391225	-7.61046	2.73125e-14	2.69956e-13
ENSG00000139651	1286.83	1.07445	0.141191	7.60993	2.74254e-14	2.70916e-13
ENSG00000107242	108.696	-3.26454	0.429009	-7.60948	2.75207e-14	2.71702e-13
ENSG00000125827	1997.54	-1.63401	0.214739	-7.60927	2.75647e-14	2.7198e-13
ENSG00000166689	1052.11	1.79532	0.23601	7.60696	2.8062e-14	2.76728e-13
ENSG00000171044	353.252	1.70459	0.224086	7.60687	2.80821e-14	2.76768e-13
ENSG00000143418	1082.81	-1.06428	0.139931	-7.60573	2.83306e-14	2.79057e-13
ENSG00000061455	66.4818	-3.58871	0.471941	-7.60417	2.86749e-14	2.82287e-13
ENSG00000132563	123.933	-3.3399	0.439497	-7.59937	2.97581e-14	2.92783e-13
ENSG00000172379	277.648	-2.43564	0.320565	-7.59796	3.0083e-14	2.95811e-13
ENSG00000130035	35.3473	-5.023	0.661511	-7.59321	3.1207e-14	3.06688e-13
ENSG00000183801	665.18	-3.47701	0.458014	-7.59149	3.16244e-14	3.10613e-13
ENSG00000100647	3421.42	-2.03316	0.267865	-7.59026	3.19262e-14	3.13398e-13
ENSG00000197614	36.3995	-6.5585	0.864557	-7.58596	3.30032e-14	3.23785e-13
ENSG00000163879	194.839	-1.32908	0.17535	-7.57956	3.46721e-14	3.39964e-13
ENSG00000127528	1564.91	-4.8439	0.639164	-7.57849	3.49588e-14	3.4258e-13
ENSG00000101871	1251.71	-1.95331	0.25775	-7.57831	3.50079e-14	3.42867e-13
ENSG00000198885	62.9128	-2.12648	0.280685	-7.57604	3.5627e-14	3.48731e-13
ENSG00000165071	60.5577	-3.20433	0.423064	-7.5741	3.61626e-14	3.53773e-13
ENSG00000188167	524.949	1.12167	0.148125	7.57246	3.66232e-14	3.58075e-13
ENSG00000087303	573.548	-4.64279	0.6132	-7.57142	3.69166e-14	3.60738e-13
ENSG00000143375	606.816	3.46607	0.45803	7.56733	3.80967e-14	3.72059e-13
ENSG00000144791	1136.44	1.46236	0.193258	7.5669	3.82241e-14	3.73092e-13
ENSG00000168010	1834.46	1.86078	0.245926	7.56641	3.83674e-14	3.74278e-13
ENSG00000150636	424.776	-3.60597	0.476608	-7.5659	3.8518e-14	3.75534e-13
ENSG00000135842	3759.63	-2.57706	0.340712	-7.56376	3.91579e-14	3.81341e-13
ENSG00000123612	25.6831	-4.29617	0.56808	-7.56262	3.95043e-14	3.84497e-13
ENSG00000101955	787.779	-7.65891	1.01369	-7.55551	4.17238e-14	4.0564e-13
ENSG00000183034	322.825	3.81926	0.505537	7.55485	4.19342e-14	4.07456e-13
ENSG00000100304	2567.24	1.66151	0.220018	7.55172	4.29548e-14	4.17137e-13
ENSG00000167642	3176.57	1.64861	0.218333	7.5509	4.32257e-14	4.19531e-13
ENSG00000177432	165.344	-1.80649	0.239336	-7.54795	4.42161e-14	4.28901e-13
ENSG00000115594	2086.44	-3.5259	0.467213	-7.54668	4.46504e-14	4.3287e-13
ENSG00000111678	642.427	-1.72065	0.228017	-7.54613	4.4838e-14	4.34444e-13
ENSG00000172014	58.0277	3.29469	0.436705	7.54444	4.54245e-14	4.39879e-13
ENSG00000176971	1441.08	-3.58237	0.47491	-7.54326	4.58354e-14	4.43609e-13
ENSG00000099797	2598.87	1.23484	0.163732	7.54184	4.634e-14	4.4824e-13
ENSG00000140474	1140.15	1.61694	0.214477	7.53898	4.7368e-14	4.57926e-13
ENSG00000184908	43.5511	-2.66373	0.353365	-7.53818	4.76561e-14	4.60194e-13
ENSG00000065357	5263.22	1.35181	0.179327	7.53824	4.76342e-14	4.60194e-13
ENSG00000106330	328.193	1.28935	0.17105	7.53781	4.77921e-14	4.61249e-13
ENSG00000160255	510.764	-4.5598	0.604956	-7.5374	4.79427e-14	4.62443e-13
ENSG00000243147	1171.08	1.63214	0.216622	7.5345	4.90222e-14	4.7259e-13
ENSG00000197142	176.508	-2.15216	0.285736	-7.532	4.99702e-14	4.8146e-13
ENSG00000170476	26.7932	-3.69802	0.491011	-7.53145	5.01808e-14	4.83218e-13
ENSG00000126561	1023.26	-2.33268	0.309772	-7.53033	5.0613e-14	4.87108e-13
ENSG00000160949	356.634	1.66378	0.221003	7.52831	5.14026e-14	4.9443e-13
ENSG00000113083	2444.53	-2.29211	0.304473	-7.52813	5.14713e-14	4.94814e-13
ENSG00000151778	31.2854	-3.83694	0.51007	-7.52238	5.37886e-14	5.16515e-13
ENSG00000110446	305.24	-2.89944	0.38552	-7.52085	5.44227e-14	5.22312e-13
ENSG00000185477	238.457	-3.62261	0.48172	-7.52015	5.47148e-14	5.24823e-13
ENSG00000156508	90496.8	-1.21529	0.161623	-7.51927	5.50821e-14	5.28051e-13
ENSG00000106701	63.5283	-2.95199	0.392687	-7.51742	5.58692e-14	5.35299e-13
ENSG00000234616	987.799	1.81753	0.241808	7.51642	5.6298e-14	5.39108e-13
ENSG00000149346	708.99	1.48527	0.197616	7.51591	5.65145e-14	5.40879e-13
ENSG00000173085	228.839	1.53282	0.203954	7.5155	5.66923e-14	5.42279e-13
ENSG00000163110	4084.11	-1.41077	0.18776	-7.51368	5.74882e-14	5.49587e-13
ENSG00000158473	24.1934	-5.36352	0.714315	-7.50862	5.97546e-14	5.70936e-13
ENSG00000130822	55.4798	-1.70936	0.227693	-7.50732	6.03502e-14	5.76307e-13
ENSG00000066135	906.851	1.14544	0.152634	7.50453	6.16487e-14	5.88381e-13
ENSG00000176678	49.095	-5.81983	0.776065	-7.49915	6.42313e-14	6.1269e-13
ENSG00000114978	5571.94	1.14202	0.15232	7.49748	6.50547e-14	6.202e-13
ENSG00000069998	512.398	1.19909	0.159984	7.49506	6.62664e-14	6.31053e-13
ENSG00000147010	423.957	-3.08756	0.411992	-7.49421	6.67e-14	6.3483e-13
ENSG00000173080	42.8931	-3.68949	0.492364	-7.49343	6.70984e-14	6.38269e-13
ENSG00000256229	408.874	1.68784	0.225398	7.48828	6.97801e-14	6.63412e-13
ENSG00000255150	1050.23	-2.48358	0.33174	-7.48653	7.07205e-14	6.71982e-13
ENSG00000213366	842.233	-2.01194	0.268804	-7.4848	7.16535e-14	6.80471e-13
ENSG00000091073	704.283	1.75304	0.234235	7.4841	7.20385e-14	6.8375e-13
ENSG00000170209	240.108	2.83175	0.378383	7.48381	7.21996e-14	6.84662e-13
ENSG00000128011	36.6425	-2.21966	0.296596	-7.48378	7.22141e-14	6.84662e-13
ENSG00000183783	220.908	2.47034	0.330127	7.48299	7.26486e-14	6.87285e-13
ENSG00000151834	40.8197	-8.84569	1.18211	-7.48299	7.26506e-14	6.87285e-13
ENSG00000133606	3316.95	1.19888	0.160212	7.48311	7.25836e-14	6.87285e-13
ENSG00000137876	1156.96	-1.46166	0.195329	-7.4831	7.25891e-14	6.87285e-13
ENSG00000109944	143.251	-3.74708	0.500787	-7.48239	7.29849e-14	6.90068e-13
ENSG00000166135	2335.64	1.15351	0.154209	7.48016	7.42331e-14	7.01485e-13
ENSG00000126353	87.1799	-3.61869	0.483847	-7.479	7.48908e-14	7.07311e-13
ENSG00000165698	299.126	1.52896	0.204513	7.47609	7.65673e-14	7.22649e-13
ENSG00000172663	884.09	1.05978	0.141757	7.47603	7.65988e-14	7.22649e-13
ENSG00000110721	463.739	-1.27624	0.170836	-7.4706	7.98311e-14	7.52318e-13
ENSG00000188404	33.8375	-4.95635	0.66406	-7.46371	8.41177e-14	7.91415e-13
ENSG00000106624	16398.6	-4.24973	0.569439	-7.46302	8.45596e-14	7.95137e-13
ENSG00000196277	62.4198	-5.86904	0.786518	-7.46205	8.51842e-14	8.00573e-13
ENSG00000133067	934.605	-3.90655	0.523673	-7.45991	8.65815e-14	8.12818e-13
ENSG00000133083	603.521	-3.01567	0.404249	-7.45993	8.6569e-14	8.12818e-13
ENSG00000254732	142.992	2.36507	0.317053	7.45954	8.6828e-14	8.14688e-13
ENSG00000113721	7216.26	-4.62088	0.619535	-7.45862	8.74332e-14	8.19919e-13
ENSG00000135605	677.458	1.98893	0.266677	7.45817	8.77315e-14	8.22268e-13
ENSG00000139173	746.854	1.39734	0.187475	7.45347	9.09163e-14	8.51653e-13
ENSG00000186310	103.425	-2.74518	0.368502	-7.44956	9.365e-14	8.76784e-13
ENSG00000143367	4901.34	1.98728	0.266798	7.44865	9.43031e-14	8.82419e-13
ENSG00000250510	73.8959	-3.37177	0.452712	-7.44795	9.48027e-14	8.86612e-13
ENSG00000062582	95.8346	-2.40394	0.32286	-7.44577	9.63841e-14	9.00912e-13
ENSG00000274211	315.656	2.13238	0.286471	7.4436	9.79802e-14	9.14836e-13
ENSG00000100170	32.0833	-4.74653	0.637724	-7.44292	9.84835e-14	9.19037e-13
ENSG00000158528	29.5025	-6.6649	0.895521	-7.44249	9.8805e-14	9.21538e-13
ENSG00000184678	1414.12	-1.59149	0.213854	-7.44194	9.92154e-14	9.24864e-13
ENSG00000198805	2165.82	-2.13346	0.286848	-7.43762	1.02517e-13	9.55127e-13
ENSG00000172935	305.331	-3.94964	0.531052	-7.43739	1.02691e-13	9.56227e-13
ENSG00000077157	3732.65	-1.3062	0.17567	-7.43557	1.04119e-13	9.68998e-13
ENSG00000136235	6854.48	-2.29016	0.308036	-7.43473	1.04783e-13	9.74655e-13
ENSG00000109113	1394.21	-1.16697	0.156996	-7.43313	1.06054e-13	9.85941e-13
ENSG00000115648	1670.25	2.47071	0.332636	7.42766	1.10534e-13	1.02703e-12
ENSG00000169994	41.532	-4.38258	0.590047	-7.4275	1.10672e-13	1.02776e-12
ENSG00000118557	159.795	2.26352	0.304858	7.42484	1.12918e-13	1.04805e-12
ENSG00000159640	126.894	-5.82869	0.785062	-7.4245	1.13204e-13	1.05015e-12
ENSG00000163739	2103.96	-7.2449	0.975896	-7.42385	1.13768e-13	1.0548e-12
ENSG00000249242	148.548	-2.31742	0.31217	-7.42358	1.13995e-13	1.05634e-12
ENSG00000159496	86.9953	1.7466	0.23545	7.41815	1.18766e-13	1.09996e-12
ENSG00000270885	31.2826	-3.27628	0.44175	-7.41658	1.20179e-13	1.11245e-12
ENSG00000081320	1485.06	-1.83387	0.247398	-7.41265	1.23802e-13	1.14536e-12
ENSG00000107796	738.19	-2.75815	0.372107	-7.41224	1.24179e-13	1.14824e-12
ENSG00000197046	281.594	3.30439	0.44594	7.40995	1.26349e-13	1.16767e-12
ENSG00000187764	1545.19	1.70243	0.229799	7.40835	1.27876e-13	1.18053e-12
ENSG00000159267	886.456	1.77865	0.240103	7.40785	1.28361e-13	1.18436e-12
ENSG00000236609	135.248	-3.57258	0.482289	-7.40756	1.28645e-13	1.18634e-12
ENSG00000188313	1004.61	-2.85574	0.385657	-7.40487	1.31282e-13	1.21002e-12
ENSG00000010295	319.887	-2.53573	0.342457	-7.40452	1.31624e-13	1.21252e-12
ENSG00000155307	106.326	-4.32513	0.584187	-7.40367	1.3247e-13	1.21966e-12
ENSG00000144810	2878.2	-4.31383	0.582825	-7.40158	1.34573e-13	1.23786e-12
ENSG00000171346	10492.1	-4.2079	0.568515	-7.40156	1.34591e-13	1.23786e-12
ENSG00000176658	3332.07	-2.05881	0.278272	-7.39853	1.37698e-13	1.26576e-12
ENSG00000146281	547.158	-2.32013	0.313615	-7.39802	1.3823e-13	1.26997e-12
ENSG00000124532	563.111	1.26863	0.171515	7.3966	1.39716e-13	1.28294e-12
ENSG00000137960	25.9865	-5.03358	0.680641	-7.39536	1.41029e-13	1.29431e-12
ENSG00000081760	2652.98	1.71492	0.23193	7.39413	1.42333e-13	1.30558e-12
ENSG00000163661	462.898	-5.75403	0.778249	-7.39355	1.42956e-13	1.3106e-12
ENSG00000138964	88.9556	-3.4762	0.47028	-7.39177	1.44886e-13	1.32759e-12
ENSG00000133874	469.43	-3.69594	0.500036	-7.39134	1.45354e-13	1.33116e-12
ENSG00000079335	307.117	-1.6968	0.229728	-7.38613	1.51168e-13	1.38367e-12
ENSG00000169692	1462.92	1.8014	0.24393	7.38491	1.52555e-13	1.39562e-12
ENSG00000149090	218.729	-4.07823	0.552266	-7.38454	1.52977e-13	1.39874e-12
ENSG00000138152	254.333	2.67005	0.361637	7.38322	1.54501e-13	1.41192e-12
ENSG00000075884	64.1975	-4.09388	0.554741	-7.37981	1.58512e-13	1.44771e-12
ENSG00000125375	353.54	1.00155	0.135716	7.37975	1.58585e-13	1.44771e-12
ENSG00000117448	1575.51	1.36487	0.18503	7.37646	1.62554e-13	1.48316e-12
ENSG00000188959	50.2337	-5.65682	0.767226	-7.37309	1.66717e-13	1.52033e-12
ENSG00000138741	33.5396	-5.85922	0.79475	-7.37241	1.67575e-13	1.52714e-12
ENSG00000198780	3664.45	2.96063	0.401585	7.37235	1.67642e-13	1.52714e-12
ENSG00000115355	1130.21	-2.47526	0.33577	-7.37191	1.68204e-13	1.53146e-12
ENSG00000184451	45.6845	-2.8275	0.383634	-7.37032	1.70215e-13	1.54894e-12
ENSG00000283297	139.823	2.54546	0.345372	7.37019	1.70385e-13	1.54967e-12
ENSG00000100055	309.059	-4.50413	0.611582	-7.36473	1.77507e-13	1.6136e-12
ENSG00000180340	130.574	-4.12741	0.560452	-7.36443	1.77899e-13	1.61631e-12
ENSG00000144596	298.779	-2.8105	0.381746	-7.36221	1.80889e-13	1.64261e-12
ENSG00000178033	173.532	-3.50844	0.476614	-7.36119	1.82283e-13	1.65439e-12
ENSG00000198561	4087.8	1.61424	0.219306	7.36068	1.82973e-13	1.65978e-12
ENSG00000157833	118.409	-2.81562	0.382815	-7.35503	1.90887e-13	1.73066e-12
ENSG00000120457	49.8045	-7.42562	1.0104	-7.34917	1.99435e-13	1.80721e-12
ENSG00000109475	4799.22	-1.70746	0.2324	-7.34706	2.02612e-13	1.83503e-12
ENSG00000100897	1773.63	1.08943	0.148306	7.34581	2.0451e-13	1.85124e-12
ENSG00000123143	629.892	-2.76762	0.376919	-7.34273	2.09274e-13	1.89336e-12
ENSG00000136048	324.78	-2.01252	0.274182	-7.34009	2.13451e-13	1.93015e-12
ENSG00000147676	4461.14	3.02782	0.412582	7.33871	2.15661e-13	1.9491e-12
ENSG00000073921	3659.14	-1.09134	0.148729	-7.3378	2.17139e-13	1.96143e-12
ENSG00000101849	1020.03	-1.61151	0.219622	-7.33764	2.17397e-13	1.96273e-12
ENSG00000065609	41.2723	-7.70105	1.04959	-7.33723	2.1806e-13	1.96768e-12
ENSG00000141560	750.185	1.02867	0.140214	7.33648	2.19281e-13	1.97767e-12
ENSG00000106078	899.087	1.95514	0.266502	7.3363	2.19581e-13	1.97934e-12
ENSG00000164403	130.253	-2.97965	0.406692	-7.32656	2.36142e-13	2.12528e-12
ENSG00000123689	108.603	-4.10591	0.560499	-7.32546	2.38082e-13	2.14162e-12
ENSG00000198131	879.469	1.33976	0.182924	7.32411	2.40497e-13	2.16221e-12
ENSG00000057294	1286.78	-2.28685	0.312255	-7.32366	2.41306e-13	2.16835e-12
ENSG00000225968	31.7216	-4.38821	0.599205	-7.32339	2.41793e-13	2.17159e-12
ENSG00000127507	220.417	-3.2059	0.437785	-7.32301	2.42476e-13	2.1766e-12
ENSG00000007314	20.5687	-4.68984	0.640506	-7.32209	2.4414e-13	2.19039e-12
ENSG00000137054	702.963	-1.53113	0.209133	-7.32132	2.45539e-13	2.20179e-12
ENSG00000144668	385.905	-1.98827	0.271624	-7.31993	2.48106e-13	2.22337e-12
ENSG00000139291	1039.37	1.48275	0.202565	7.31987	2.48204e-13	2.22337e-12
ENSG00000132570	600.08	1.58381	0.216407	7.31866	2.50466e-13	2.24246e-12
ENSG00000163873	85.1707	-3.86609	0.528279	-7.31826	2.51198e-13	2.24668e-12
ENSG00000130844	1899.47	-2.60672	0.356191	-7.31831	2.51121e-13	2.24668e-12
ENSG00000166573	28.2456	-7.7306	1.05647	-7.31741	2.52795e-13	2.25979e-12
ENSG00000155962	195.523	-3.70763	0.506703	-7.31716	2.53267e-13	2.26284e-12
ENSG00000101331	37.7231	-8.15027	1.11394	-7.31665	2.54241e-13	2.27036e-12
ENSG00000102781	416.457	-1.89248	0.258727	-7.31458	2.58182e-13	2.30435e-12
ENSG00000127585	217.999	1.689	0.230918	7.31431	2.58705e-13	2.30782e-12
ENSG00000112877	240.252	1.60355	0.219299	7.31216	2.62887e-13	2.34392e-12
ENSG00000163517	892.251	1.7659	0.241746	7.30475	2.77774e-13	2.47537e-12
ENSG00000130299	440.771	1.2186	0.166848	7.30365	2.80065e-13	2.49449e-12
ENSG00000168497	228.489	-3.17796	0.435235	-7.30171	2.84135e-13	2.52943e-12
ENSG00000198865	33.6117	-3.78149	0.517901	-7.30156	2.84444e-13	2.53087e-12
ENSG00000151718	1387.31	-1.4209	0.194605	-7.30148	2.84627e-13	2.53119e-12
ENSG00000266524	35.5885	-7.4863	1.02546	-7.30042	2.86863e-13	2.54977e-12
ENSG00000131724	1543.75	-2.01502	0.276101	-7.29812	2.91822e-13	2.5925e-12
ENSG00000069974	506.6	-2.03492	0.278843	-7.29775	2.92619e-13	2.59824e-12
ENSG00000179144	33.4485	-4.38463	0.60097	-7.29591	2.96643e-13	2.63261e-12
ENSG00000054598	2894.13	-1.19073	0.163263	-7.29333	3.02396e-13	2.68229e-12
ENSG00000113262	60.8502	2.44938	0.336021	7.28936	3.11426e-13	2.76095e-12
ENSG00000198216	202.729	3.62903	0.497929	7.28826	3.13979e-13	2.78206e-12
ENSG00000205177	80.2157	-4.53178	0.621797	-7.2882	3.1413e-13	2.78206e-12
ENSG00000152332	3517.46	1.26029	0.172956	7.28673	3.17566e-13	2.81104e-12
ENSG00000205038	296.205	-4.11943	0.565403	-7.28582	3.19724e-13	2.82869e-12
ENSG00000108231	18.786	-7.72923	1.06092	-7.28543	3.20646e-13	2.83539e-12
ENSG00000254986	667.251	1.26638	0.17383	7.28515	3.21324e-13	2.83993e-12
ENSG00000239382	135.564	1.26097	0.173105	7.28444	3.23e-13	2.85328e-12
ENSG00000198963	688.7	-3.19993	0.439496	-7.28091	3.31578e-13	2.92755e-12
ENSG00000163624	1069.65	2.51405	0.345393	7.27881	3.36778e-13	2.97194e-12
ENSG00000101276	592.206	2.70563	0.371737	7.27836	3.37915e-13	2.98044e-12
ENSG00000140379	51.0853	-4.91429	0.675223	-7.27803	3.38722e-13	2.98603e-12
ENSG00000255561	48.2443	2.09604	0.288052	7.27659	3.42355e-13	3.01651e-12
ENSG00000177144	27.4066	-3.98588	0.547773	-7.27651	3.42572e-13	3.01688e-12
ENSG00000276410	203.464	-1.97489	0.271427	-7.27594	3.44022e-13	3.0281e-12
ENSG00000110077	204.757	-4.26853	0.586883	-7.27322	3.51025e-13	3.08816e-12
ENSG00000179057	73.8365	-1.88399	0.259047	-7.27278	3.52166e-13	3.09662e-12
ENSG00000137331	72.6599	-3.98809	0.548382	-7.27247	3.5298e-13	3.10219e-12
ENSG00000162669	21.9633	-4.61762	0.635099	-7.27072	3.57572e-13	3.14094e-12
ENSG00000266964	31.2176	-3.98603	0.548289	-7.26994	3.59634e-13	3.15744e-12
ENSG00000181404	263.037	1.91107	0.262907	7.26898	3.62201e-13	3.17835e-12
ENSG00000145217	311.714	1.96966	0.271257	7.26124	3.83555e-13	3.36402e-12
ENSG00000147535	663.846	-1.15855	0.159567	-7.26057	3.85468e-13	3.37908e-12
ENSG00000137801	97457.1	-2.99101	0.412017	-7.25945	3.88673e-13	3.40544e-12
ENSG00000171217	52.6062	2.22477	0.306508	7.25845	3.91546e-13	3.42887e-12
ENSG00000143867	51.1624	-5.33945	0.73575	-7.25715	3.95328e-13	3.45847e-12
ENSG00000196776	1319.19	-1.07611	0.148297	-7.25646	3.97359e-13	3.47447e-12
ENSG00000066294	144.527	-4.06621	0.56048	-7.25488	4.02024e-13	3.51347e-12
ENSG00000204815	103.869	-3.07756	0.424233	-7.25441	4.03428e-13	3.52395e-12
ENSG00000176182	161.955	1.10773	0.152722	7.25323	4.06961e-13	3.55301e-12
ENSG00000182749	1192.04	1.87958	0.259155	7.25271	4.08505e-13	3.56468e-12
ENSG00000005882	771.829	1.12944	0.155791	7.2497	4.17688e-13	3.64296e-12
ENSG00000149557	269.949	-2.18832	0.301864	-7.24936	4.18747e-13	3.65036e-12
ENSG00000019582	8477.07	-3.0975	0.427328	-7.24852	4.21336e-13	3.67106e-12
ENSG00000172733	36.8078	-3.22562	0.44512	-7.24664	4.27249e-13	3.71881e-12
ENSG00000175879	29.0718	-6.22504	0.859181	-7.24532	4.31425e-13	3.75252e-12
ENSG00000188517	115.35	-2.10331	0.290481	-7.2408	4.46052e-13	3.8766e-12
ENSG00000120278	3194.52	1.00345	0.138588	7.24056	4.4684e-13	3.88148e-12
ENSG00000092607	49.9071	-7.02436	0.970292	-7.23943	4.50587e-13	3.91169e-12
ENSG00000034677	1585.67	-1.17597	0.162441	-7.23937	4.50772e-13	3.91169e-12
ENSG00000125148	6090.17	-3.44387	0.47577	-7.23852	4.53604e-13	3.93429e-12
ENSG00000179859	369.998	-1.67358	0.231221	-7.23801	4.55316e-13	3.94715e-12
ENSG00000149735	813.694	-4.70595	0.650278	-7.23683	4.59292e-13	3.97961e-12
ENSG00000166750	3476.44	1.58011	0.218355	7.23642	4.60672e-13	3.98955e-12
ENSG00000284969	34.7812	-4.14744	0.573187	-7.23574	4.62986e-13	4.00758e-12
ENSG00000237489	141.39	1.78771	0.247088	7.2351	4.65172e-13	4.02448e-12
ENSG00000197696	115.966	-2.45682	0.339623	-7.23397	4.69077e-13	4.05622e-12
ENSG00000163069	577.374	-2.37311	0.328055	-7.23389	4.69354e-13	4.05658e-12
ENSG00000177103	40.3585	-3.28568	0.454346	-7.23167	4.77088e-13	4.12135e-12
ENSG00000170458	641.686	-3.23169	0.446987	-7.22995	4.83174e-13	4.17183e-12
ENSG00000198400	61.2164	-4.60084	0.636434	-7.22909	4.86237e-13	4.19617e-12
ENSG00000135919	2108.08	-4.12483	0.570664	-7.22812	4.89731e-13	4.22421e-12
ENSG00000267710	372.683	1.97413	0.273204	7.22584	4.98009e-13	4.29346e-12
ENSG00000161664	66.6667	1.75174	0.242434	7.22562	4.9882e-13	4.29829e-12
ENSG00000105642	40.1204	-4.23077	0.585602	-7.22466	5.02353e-13	4.32657e-12
ENSG00000124019	35.0836	-7.46407	1.03329	-7.22362	5.06225e-13	4.35774e-12
ENSG00000124875	32.6418	-8.5216	1.17979	-7.22299	5.08577e-13	4.37579e-12
ENSG00000145365	402.565	-2.49066	0.344855	-7.22234	5.11e-13	4.39445e-12
ENSG00000185304	39.465	-2.605	0.360711	-7.22185	5.12861e-13	4.40825e-12
ENSG00000174004	64.7142	-4.37361	0.605617	-7.22175	5.13241e-13	4.40931e-12
ENSG00000163638	4414.27	-3.17915	0.440323	-7.22005	5.19699e-13	4.46034e-12
ENSG00000258461	93.9156	1.70185	0.235712	7.22005	5.19696e-13	4.46034e-12
ENSG00000108175	11387.9	1.29507	0.179432	7.21759	5.29176e-13	4.53942e-12
ENSG00000165757	2104.86	-3.40987	0.472467	-7.21716	5.30858e-13	4.55157e-12
ENSG00000150961	2404.91	-1.3034	0.180635	-7.21568	5.36639e-13	4.59656e-12
ENSG00000061918	192.235	-4.39744	0.609424	-7.21573	5.36445e-13	4.59656e-12
ENSG00000013297	758.43	-3.0068	0.416709	-7.2156	5.36975e-13	4.59714e-12
ENSG00000090889	106.926	1.45034	0.20103	7.21456	5.41095e-13	4.63011e-12
ENSG00000155380	988.079	-2.96142	0.410571	-7.21292	5.47641e-13	4.6838e-12
ENSG00000203872	141.375	2.296	0.318337	7.2125	5.49338e-13	4.69598e-12
ENSG00000142686	251.417	-1.47608	0.204734	-7.20971	5.60694e-13	4.7905e-12
ENSG00000149599	32.7053	-4.23788	0.587807	-7.20965	5.60952e-13	4.7905e-12
ENSG00000165300	41.9713	-8.30724	1.15232	-7.20914	5.63065e-13	4.80616e-12
ENSG00000169760	137.047	-2.30482	0.31972	-7.20886	5.64227e-13	4.81369e-12
ENSG00000204136	79.0243	-4.37917	0.607681	-7.20637	5.74632e-13	4.90003e-12
ENSG00000130520	852.257	1.02107	0.141731	7.20425	5.83634e-13	4.97433e-12
ENSG00000079215	353.202	-3.60332	0.500186	-7.20396	5.84884e-13	4.98005e-12
ENSG00000198833	1167.04	-1.46007	0.202674	-7.20403	5.84605e-13	4.98005e-12
ENSG00000092054	80.197	3.0795	0.427531	7.20298	5.89091e-13	5.0134e-12
ENSG00000131378	402.991	-2.30729	0.320331	-7.20282	5.89786e-13	5.01682e-12
ENSG00000206538	506.952	-3.76185	0.522282	-7.20272	5.90226e-13	5.01809e-12
ENSG00000145681	25.3651	-7.57879	1.05231	-7.20202	5.93277e-13	5.04154e-12
ENSG00000136634	35.7686	-5.18323	0.719863	-7.2003	6.00786e-13	5.10282e-12
ENSG00000150756	261.901	1.57907	0.219322	7.19975	6.03224e-13	5.12101e-12
ENSG00000066322	1345.58	1.27095	0.176559	7.19846	6.08961e-13	5.16716e-12
ENSG00000178233	28.3229	-5.5867	0.77635	-7.19612	6.19522e-13	5.25106e-12
ENSG00000175274	965.884	-2.75866	0.383354	-7.19612	6.19521e-13	5.25106e-12
ENSG00000130755	51.0429	-4.83673	0.672136	-7.19606	6.19765e-13	5.25106e-12
ENSG00000095397	500.03	-2.56734	0.356892	-7.1936	6.31031e-13	5.34389e-12
ENSG00000020256	857.844	1.59201	0.221455	7.18885	6.53412e-13	5.5307e-12
ENSG00000171456	3612.59	-1.08328	0.150711	-7.18779	6.58491e-13	5.57095e-12
ENSG00000168702	584.031	-2.63565	0.366741	-7.18669	6.63826e-13	5.61332e-12
ENSG00000087301	320.228	-1.41734	0.197261	-7.18511	6.71539e-13	5.67576e-12
ENSG00000116981	29.8226	-5.65591	0.787393	-7.18308	6.81574e-13	5.75775e-12
ENSG00000065923	246.323	-2.55082	0.355122	-7.18293	6.82322e-13	5.76124e-12
[truncated: 4,525 more rows]

## Sheet: Supplemental Table S9. Differen
Supplemental Table S9. Differentially expressed circRNAs in KC tissues from females.
circRNA ID	baseMean	log2FoldChange	lfcSE	stat	pvalue	padj
hsa-DOCK1_0035	56.8807	4.10869	0.423734	9.69639	3.12351e-22	5.29123e-19
hsa-RELL1_0005	33.8979	3.01508	0.368058	8.19186	2.5721e-16	2.17857e-13
hsa-EVPL_0001	26.5678	5.21483	0.647099	8.05878	7.70613e-16	4.3514e-13
hsa-DCDC1_0016	9.77669	6.99917	1.00236	6.9827	2.8957e-12	1.22633e-09
hsa-ZNF91_0001	33.0736	2.6837	0.392642	6.83496	8.20256e-12	2.77903e-09
hsa-RP11-255H23_0001	16.6588	3.24705	0.47988	6.76637	1.32053e-11	3.7283e-09
hsa-CDR1_0001	841.013	-2.4878	0.407661	-6.10261	1.04348e-09	2.52523e-07
hsa-EPB41L2_0001	15.5717	-3.03287	0.523487	-5.79359	6.88959e-09	1.45887e-06
chr10:126970702-127257429	9.6852	3.58197	0.62945	5.69063	1.26575e-08	2.38241e-06
hsa-TULP4_0013	28.7969	2.20237	0.389547	5.65368	1.57053e-08	2.66048e-06
hsa-WDR78_0005	22.3043	-2.07542	0.379356	-5.47091	4.47727e-08	5.94754e-06
hsa-FAM169A_0002	8.87942	3.55779	0.648983	5.4821	4.20305e-08	5.94754e-06
hsa-AC090094_0007	31.3686	1.96415	0.35924	5.4675	4.56423e-08	5.94754e-06
hsa-ABI3BP_0003	5.41227	-5.71794	1.0539	-5.4255	5.77911e-08	6.99272e-06
hsa-DCDC1_0018	5.25585	5.50803	1.04235	5.28425	1.26221e-07	1.42546e-05
hsa-DCDC1_0001	4.81998	5.37064	1.0493	5.11832	3.08267e-07	3.07179e-05
chr12:122702202-122715655	99.7101	2.00464	0.391192	5.12446	2.98399e-07	3.07179e-05
hsa-ERICH5_0001	10.122	2.80441	0.554023	5.06191	4.15077e-07	3.90634e-05
hsa-FAT1_0005	20.1053	1.97931	0.39933	4.95657	7.17473e-07	6.2932e-05
hsa-BNC2_0001	8.4811	2.79258	0.564183	4.94977	7.42998e-07	6.2932e-05
hsa-RHOBTB3_0011	33.7412	-1.73193	0.353565	-4.89846	9.65899e-07	7.52914e-05
hsa-PTBP3_0002	7.76605	2.99042	0.610782	4.89605	9.7781e-07	7.52914e-05
hsa-TET2_0005	15.6923	2.32852	0.483954	4.81145	1.49843e-06	0.000105764
hsa-FAM169A_0001	5.15497	4.89191	1.01557	4.81694	1.45778e-06	0.000105764
hsa-SORBS1_0010	3.8676	-5.19833	1.09593	-4.74331	2.10259e-06	0.000131918
hsa-TULP4_0018	6.402	3.37789	0.710673	4.75309	2.00331e-06	0.000131918
hsa-PKHD1_0021	5.22124	-5.03375	1.06031	-4.74743	2.06017e-06	0.000131918
hsa-SPECC1_0001	52.7932	1.96456	0.419697	4.68089	2.8563e-06	0.000171072
hsa-ABI3BP_0019	7.4947	-4.97931	1.06651	-4.6688	3.0296e-06	0.000171072
hsa-LIFR_0005	3.74805	-5.16308	1.1044	-4.675	2.93949e-06	0.000171072
hsa-DCDC1_0010	5.28177	4.38087	0.943479	4.64332	3.42862e-06	0.000181502
hsa-GLIS3_0003	6.72249	-4.82885	1.03938	-4.64589	3.3861e-06	0.000181502
hsa-FHOD3_0003	6.32733	3.51915	0.762299	4.6165	3.90271e-06	0.000200339
hsa-ZNF876P_0001	3.20057	5.37835	1.1759	4.5738	4.78958e-06	0.000238634
hsa-FOXN3_0019	3.42705	5.49171	1.20709	4.54955	5.37613e-06	0.000260205
hsa-COBLL1_0025	8.86106	2.54902	0.561434	4.5402	5.62014e-06	0.000264459
hsa-SUCO_0004	2.57176	5.08337	1.13052	4.4965	6.9081e-06	0.000312266
hsa-TET3_0001	3.29451	4.80482	1.06927	4.49354	7.00479e-06	0.000312266
hsa-DCDC1_0005	4.28462	4.60442	1.04618	4.40115	1.07678e-05	0.00046771
hsa-DCLK2_0001	5.59013	3.95437	0.911504	4.33829	1.43596e-05	0.00057917
hsa-EPB41L2_0003	11.905	-2.64804	0.608901	-4.34889	1.3683e-05	0.00057917
hsa-ERICH5_0002	7.20596	2.72208	0.627034	4.3412	1.41706e-05	0.00057917
hsa-PCSK5_0002	10.7042	2.15819	0.500332	4.3135	1.60688e-05	0.000633038
hsa-POF1B_0001	4.09079	4.51158	1.05506	4.27615	1.90156e-05	0.000732102
chr12:52791310-52791774	2.29187	4.9042	1.15176	4.25801	2.06252e-05	0.000759544
hsa-COBLL1_0026	5.33304	3.94984	0.926694	4.26229	2.02342e-05	0.000759544
hsa-PHACTR1_0001	3.80832	4.43397	1.04855	4.22866	2.35091e-05	0.000847328
hsa-ANO4_0002	2.36694	4.9775	1.17862	4.22318	2.40884e-05	0.000850121
hsa-PHLDB2_0040	6.96297	-2.80333	0.673424	-4.1628	3.14372e-05	0.00108683
hsa-RAPGEF5_0006	10.2118	2.39892	0.577462	4.15424	3.26365e-05	0.00110572
hsa-SLC8A1_0015	6.53952	-2.96223	0.715755	-4.13861	3.49418e-05	0.00116062
hsa-DCDC1_0015	3.00893	4.70105	1.13801	4.13093	3.613e-05	0.00117575
hsa-TULP4_0012	47.3837	1.43053	0.346644	4.12679	3.67855e-05	0.00117575
hsa-DCDC1_0011	4.25116	4.05517	0.985384	4.11532	3.86642e-05	0.00121291
hsa-FGFR1_0001	7.13055	-3.53703	0.865119	-4.08849	4.34188e-05	0.0013373
hsa-FTO_0001	32.4366	-1.35669	0.332599	-4.07904	4.52219e-05	0.00136796
hsa-TMEM117_0001	5.80181	2.90164	0.712935	4.06999	4.7015e-05	0.00139725
hsa-GREB1L_0005	3.40156	4.28933	1.06798	4.0163	5.9119e-05	0.00172668
hsa-MITD1_0001	3.17181	-4.28659	1.07402	-3.99115	6.57539e-05	0.00188792
hsa-ATAD2B_0001	4.09782	3.92094	0.984014	3.98464	6.7582e-05	0.00190807
hsa-NLK_0009	7.73359	2.15219	0.544765	3.95068	7.79298e-05	0.00216415
hsa-NEAT1_0001	3.69537	-4.48749	1.14129	-3.93194	8.42641e-05	0.00230231
hsa-REPS2_0001	7.99203	-2.32792	0.596562	-3.90223	9.5309e-05	0.00256275
hsa-RARS_0012	24.4926	-1.37341	0.353278	-3.88761	0.000101238	0.00267964
hsa-SUCO_0003	14.4008	1.67565	0.434822	3.85365	0.00011637	0.00303278
hsa-FOXN3_0017	2.54605	4.44863	1.15833	3.84055	0.000122759	0.00315082
hsa-C1orf116_0001	4.94562	3.45506	0.902282	3.82924	0.000128538	0.00324989
hsa-AIM1_0002	2.33934	4.30472	1.12811	3.81588	0.000135698	0.00338048
hsa-EPB41L5_0022	4.63107	2.865	0.759612	3.77166	0.000162167	0.00398131
hsa-RMST_0004	22.4157	-4.58727	1.21935	-3.76205	0.000168526	0.00407834
hsa-DYNC2H1_0019	2.0501	-4.30979	1.14755	-3.75565	0.000172889	0.00412498
hsa-COBLL1_0015	2.21336	4.24347	1.13282	3.74595	0.000179715	0.00421224
hsa-FBXO7_0003	7.67401	-2.24334	0.599273	-3.74344	0.000181519	0.00421224
hsa-GLI3_0004	22.0468	-1.66922	0.447168	-3.73286	0.000189315	0.00433379
hsa-PTBP3_0001	6.33787	2.39994	0.645003	3.72082	0.000198575	0.00448515
hsa-METTL6_0005	1.93647	-4.19388	1.14563	-3.66076	0.000251468	0.00560508
hsa-SLC43A1_0001	1.94412	-4.20023	1.1511	-3.64888	0.000263391	0.00568931
hsa-MYO5B_0003	2.40643	4.30871	1.17962	3.65262	0.000259582	0.00568931
hsa-PRDM5_0001	28.6205	-1.49786	0.410711	-3.647	0.000265322	0.00568931
hsa-MUC16_0002	3.88461	3.61124	0.993252	3.63577	0.000277153	0.00582436
hsa-MAN2A1_0001	7.06426	-2.11918	0.583393	-3.63251	0.000280678	0.00582436
hsa-LPAR1_0003	40.1139	-1.17134	0.322562	-3.63136	0.000281935	0.00582436
hsa-RERE_0006	7.98269	2.13715	0.589816	3.62342	0.000290732	0.00593373
hsa-NFATC1_0003	2.98396	-4.17494	1.15393	-3.61803	0.000296859	0.00598666
hsa-PLXNA2_0001	1.90582	4.62972	1.28145	3.61286	0.000302834	0.00602373
hsa-TLR6_0001	4.87079	2.78046	0.770141	3.61033	0.000305809	0.00602373
chr10:126970702-127248109	2.7261	3.96836	1.1011	3.60401	0.000313346	0.00603813
hsa-KC6_0001	3.40875	3.62432	1.00571	3.60374	0.000313669	0.00603813
hsa-SUCO_0023	2.28684	4.33695	1.2052	3.59854	0.000320012	0.00609101
hsa-FHOD3_0024	3.57325	3.69769	1.02923	3.59268	0.00032729	0.00614156
hsa-KCNN2_0001	2.14873	-4.34932	1.21131	-3.5906	0.000329919	0.00614156
hsa-DOCK1_0067	2.14382	4.23481	1.18891	3.56191	0.000368164	0.00677901
hsa-PAPPA2_0005	1.65435	4.45162	1.25148	3.55709	0.000374989	0.00683045
hsa-DCDC1_0043	1.74646	4.50717	1.26905	3.55163	0.00038286	0.00689963
hsa-PREX2_0007	1.85575	-4.17196	1.17719	-3.54401	0.000394096	0.00702736
hsa-DYNC2H1_0018	4.34708	-3.16391	0.895562	-3.53288	0.000411062	0.00725353
hsa-QRICH2_0002	2.76993	3.94272	1.13195	3.48311	0.00049562	0.00848061
hsa-SMARCA5_0005	35.6164	-1.31066	0.376221	-3.48376	0.000494431	0.00848061
hsa-KCNN2_0007	3.92416	3.22777	0.925646	3.48705	0.000488382	0.00848061
hsa-PABPC5-AS1_0001	2.34034	-3.85942	1.10899	-3.48012	0.000501187	0.0084901
hsa-ATXN10_0003	3.86429	-3.36427	0.969787	-3.46908	0.000522238	0.00875912
hsa-PTPN22_0006	4.02512	-3.02599	0.87984	-3.43925	0.000583323	0.00968774
hsa-FNDC3B_0005	2.60588	-4.02174	1.17046	-3.43605	0.000590267	0.00970789
hsa-TNFRSF21_0001	13.8094	1.73502	0.50595	3.42923	0.000605301	0.00985942
hsa-RAPGEF5_0001	7.9347	2.1422	0.625501	3.42477	0.00061533	0.00992732
hsa-MUC16_0001	13.0079	5.60827	1.645	3.40927	0.000651359	0.0104094
hsa-SH3PXD2A_0001	5.32869	-2.80109	0.823369	-3.40199	0.000668983	0.0104931
chr3:75328549-123692851	1.91578	-4.15859	1.2224	-3.402	0.00066895	0.0104931
hsa-KC6_0002	2.00055	4.08974	1.20406	3.39662	0.000682229	0.0104941
hsa-IL20RB_0001	5.32374	2.40287	0.707879	3.39446	0.000687631	0.0104941
hsa-CCDC66_0010	3.23561	-3.67847	1.08302	-3.39649	0.000682552	0.0104941
hsa-BMPER_0003	2.23964	-3.76017	1.10968	-3.38851	0.000702744	0.010629
hsa-FOXN3_0016	3.51257	3.05288	0.901806	3.3853	0.000711006	0.0106588
hsa-TPST1_0002	5.16079	-2.89025	0.854613	-3.38194	0.000719764	0.0106954
hsa-PRRG1_0001	2.31897	-3.79801	1.12664	-3.3711	0.000748693	0.0110286
hsa-DCDC1_0013	2.7907	3.44822	1.02573	3.36173	0.000774569	0.011269
hsa-TIAM1_0010	3.61332	2.95026	0.87795	3.36039	0.000778317	0.011269
hsa-PKHD1_0022	4.17585	-3.57822	1.06623	-3.35594	0.000790958	0.0113549
hsa-BNC2_0015	13.6153	1.73671	0.518958	3.34653	0.000818296	0.0116487
hsa-FMN1_0004	3.6558	2.69443	0.807562	3.3365	0.000848406	0.0118385
hsa-TEX2_0003	1.83813	3.91617	1.17422	3.33513	0.000852599	0.0118385
hsa-SOGA1_0017	2.35997	3.73448	1.11867	3.33831	0.00084289	0.0118385
hsa-GLIS3_0004	3.22805	-3.70079	1.11325	-3.32431	0.000886388	0.0122077
hsa-KATNAL2_0010	8.31936	-2.06584	0.622665	-3.31774	0.000907493	0.0123579
hsa-ZNF292_0001	7.97652	-1.84451	0.556181	-3.31639	0.000911887	0.0123579
chr10:34269657-34341816	2.77352	3.4081	1.03312	3.29886	0.00097078	0.0129488
hsa-KIFAP3_0001	12.0157	-1.55164	0.471286	-3.29236	0.000993508	0.0131485
hsa-HPS5_0012	5.40856	-2.33249	0.71557	-3.25963	0.00111559	0.0146415
hsa-AUTS2_0006	5.86791	2.04867	0.628974	3.25717	0.0011253	0.0146415
hsa-REPS2_0008	2.22615	-3.76176	1.15554	-3.25542	0.00113225	0.0146415
hsa-ZDBF2_0001	18.1077	1.43544	0.441641	3.25025	0.00115302	0.0147971
hsa-GNB4_0004	1.52944	-3.87546	1.19371	-3.24657	0.00116807	0.0148775
hsa-ABI3BP_0031	3.13265	-3.65268	1.12954	-3.23379	0.00122159	0.0154431
hsa-PLCE1_0024	2.53517	-3.92547	1.21654	-3.22675	0.00125203	0.0155952
hsa-RANBP17_0001	2.02696	-3.62112	1.12171	-3.22822	0.00124564	0.0155952
hsa-ZNF91_0003	2.96814	3.45698	1.07207	3.22458	0.0012616	0.0155996
hsa-FAM114A2_0004	7.34364	-1.86398	0.578903	-3.21985	0.0012826	0.0157443
hsa-PCLO_0001	1.78662	3.93376	1.22321	3.21593	0.00130023	0.015846
hsa-SIPA1L2_0007	1.53854	-3.88722	1.21269	-3.20547	0.00134844	0.0163162
hsa-CBFA2T2_0027	5.39206	-2.32188	0.726748	-3.19489	0.00139885	0.016806
hsa-PREX2_0001	2.06117	-3.67885	1.1533	-3.18985	0.00142346	0.0169812
hsa-DDI2_0008	4.77412	2.23847	0.7033	3.1828	0.00145856	0.0172784
hsa-PAPLN_0002	2.17606	3.6004	1.13403	3.17487	0.00149902	0.0176343
hsa-ZEB1_0010	3.45852	-3.26612	1.03587	-3.15301	0.00161598	0.0187403
hsa-XPO1_0001	10.654	-1.66246	0.527106	-3.15394	0.00161082	0.0187403
hsa-CEP70_0010	4.23731	-2.65814	0.843542	-3.15116	0.00162623	0.0187403
hsa-SEPT9_0004	6.75592	2.24804	0.715643	3.14128	0.00168211	0.0191242
hsa-EDIL3_0001	3.33074	2.55889	0.814216	3.14276	0.00167362	0.0191242
hsa-EYA3_0027	1.69729	3.82124	1.21806	3.13716	0.00170596	0.0191383
hsa-PCSK5_0013	3.71439	2.61098	0.832074	3.13792	0.00170152	0.0191383
hsa-RCAN3_0002	3.78756	2.33433	0.745071	3.13303	0.00173013	0.0192681
hsa-ARHGEF4_0017	1.88654	3.99712	1.2765	3.13131	0.00174027	0.0192681
hsa-COCH_0001	1.89656	-4.14488	1.32767	-3.12192	0.00179678	0.0197646
hsa-SENP6_0039	5.53637	-1.98566	0.637628	-3.11414	0.00184484	0.0201623
hsa-SAMD4A_0001	2.0004	-3.61359	1.16574	-3.09983	0.00193634	0.0208928
hsa-RP11-507M3_0002	8.7262	-1.52493	0.491676	-3.10149	0.00192547	0.0208928
hsa-AFF2_0002	1.48552	-3.80193	1.2293	-3.09275	0.00198308	0.0212387
hsa-PLOD2_0001	3.87305	-2.67665	0.868116	-3.08329	0.00204729	0.0216756
hsa-PIK3C2G_0006	1.75291	3.90317	1.26854	3.0769	0.00209169	0.0220082
hsa-APLF_0001	14.9022	-1.32758	0.431726	-3.07504	0.00210472	0.0220086
hsa-AUTS2_0004	3.19019	2.79172	0.908906	3.07152	0.00212971	0.0221333
hsa-PTPN22_0007	1.97504	-3.58641	1.16967	-3.06618	0.00216813	0.0223951
hsa-UBXN7_0006	33.8853	-1.10034	0.359998	-3.05651	0.00223928	0.0229899
hsa-SFMBT2_0001	2.14889	-3.7159	1.21805	-3.0507	0.00228308	0.0232984
hsa-SPATA7_0012	3.4378	-3.16831	1.04433	-3.03381	0.00241488	0.0244958
hsa-SPATA7_0001	1.44349	-3.77576	1.25037	-3.01971	0.00253014	0.0253613
hsa-CEP70_0018	9.90896	-1.4841	0.491402	-3.02013	0.00252662	0.0253613
hsa-ARF4_0002	1.42363	-3.7285	1.23617	-3.01617	0.00255994	0.0254886
hsa-RELL1_0002	2.64447	3.27102	1.08505	3.01463	0.00257293	0.0254886
hsa-PLCE1_0011	1.49952	-3.78815	1.25843	-3.01023	0.00261054	0.0257108
hsa-MIB1_0003	7.50018	-1.72752	0.575442	-3.00207	0.00268149	0.0262569
hsa-SOD2_0003	3.1725	-3.70347	1.23555	-2.99743	0.00272269	0.0265071
hsa-GALNT18_0003	2.80637	2.8474	0.951407	2.99284	0.00276398	0.0267553
hsa-ARHGEF28_0022	4.9501	1.86006	0.627724	2.96319	0.00304473	0.0292468
hsa-TRERF1_0001	2.42343	3.08941	1.04299	2.96206	0.00305589	0.0292468
hsa-KIF20B_0038	2.66875	2.96236	1.00118	2.95888	0.00308764	0.0293846
hsa-PTPRM_0026	3.38002	-2.78462	0.942371	-2.95491	0.00312757	0.0294533
hsa-PTPN13_0003	3.60728	2.48553	0.841211	2.95471	0.00312963	0.0294533
hsa-KATNAL1_0010	1.9184	-3.58164	1.21464	-2.94871	0.00319102	0.0297453
hsa-PCSK5_0006	2.01501	3.41103	1.15697	2.94825	0.00319578	0.0297453
hsa-ARHGAP26_0002	4.56476	-2.03181	0.690805	-2.94123	0.00326913	0.0302618
hsa-RERE_0008	4.18323	2.3467	0.800263	2.93242	0.00336337	0.0309649
hsa-ABI3BP_0037	2.7636	-3.48877	1.19398	-2.92196	0.00347836	0.0318505
hsa-TPCN1_0007	2.75782	2.84911	0.977386	2.91503	0.00355657	0.0323915
hsa-EFCAB13_0002	1.42967	-3.79046	1.30464	-2.90538	0.0036681	0.0330519
hsa-LDB2_0001	1.31131	-3.61742	1.24502	-2.9055	0.00366664	0.0330519
hsa-FAM188A_0003	2.35037	-3.23149	1.11511	-2.89792	0.00375645	0.033669
hsa-PLCE1_0004	1.37593	-3.66917	1.27016	-2.88875	0.00386775	0.034484
hsa-EPB41L5_0021	4.92995	1.8323	0.637387	2.87471	0.00404401	0.0358668
hsa-ARHGEF4_0003	2.21161	3.16301	1.10096	2.87294	0.00406671	0.0358803
hsa-PRRC2C_0023	2.9994	2.43607	0.84981	2.86661	0.00414896	0.0362285
hsa-MSANTD3-TMEFF1_0004	2.84339	-2.95155	1.02931	-2.8675	0.00413734	0.0362285
hsa-PICALM_0006	5.70568	-1.80831	0.631184	-2.86496	0.00417067	0.0362314
hsa-TBC1D22A_0024	2.32939	3.06973	1.07526	2.85488	0.00430533	0.0372103
hsa-FOXN3_0018	2.50633	3.18394	1.11745	2.8493	0.00438153	0.0376767
hsa-CGNL1_0010	1.2778	-3.59241	1.26735	-2.83457	0.00458871	0.0386841
hsa-COBLL1_0014	2.59547	3.16167	1.11419	2.83764	0.00454483	0.0386841
hsa-FCHO2_0038	11.7715	-1.28931	0.45512	-2.83289	0.00461286	0.0386841
hsa-KMT2E_0015	1.76031	-3.36619	1.18813	-2.83319	0.00460853	0.0386841
chrX:15425906-15459740	4.70728	2.29795	0.811165	2.8329	0.00461275	0.0386841
chr19:53538994-53555622	1.25002	-3.56559	1.2615	-2.82647	0.00470636	0.0392738
hsa-DEK_0003	2.84993	-3.02994	1.07391	-2.8214	0.00478138	0.0397042
hsa-SLC25A43_0003	3.16427	-2.60422	0.924444	-2.81707	0.00484642	0.040048
hsa-FAF1_0003	4.26428	1.92569	0.684425	2.81359	0.00489916	0.0402873
hsa-RNF13_0002	2.47264	2.81251	1.00043	2.8113	0.00493421	0.0403795
hsa-PRDM2_0004	2.95357	2.4186	0.864434	2.7979	0.00514362	0.041872
hsa-ADARB1_0010	2.79725	-2.85618	1.02134	-2.79649	0.00516603	0.041872
hsa-ESYT2_0009	15.0728	-1.1102	0.399213	-2.78099	0.00541942	0.0437166
chr19:48874381-48874509	1.21954	-3.54996	1.28124	-2.77073	0.00559312	0.044904
hsa-ARID1A_0001	13.7369	1.20986	0.438884	2.75667	0.00583924	0.0463093
hsa-SAFB2_0001	3.29844	-2.30678	0.837023	-2.75594	0.0058524	0.0463093
hsa-KLHL8_0015	3.0373	-2.61505	0.948761	-2.75628	0.00584638	0.0463093
hsa-ARHGAP26_0021	3.58719	-2.58048	0.93681	-2.75454	0.00587751	0.0463093
hsa-FKBP3_0002	2.28228	-3.18786	1.15847	-2.75179	0.00592707	0.0464836
hsa-VPS13A_0134	4.48632	1.86448	0.682088	2.73349	0.00626668	0.0489205
hsa-PPA2_0002	2.13165	-3.04783	1.11575	-2.73165	0.00630185	0.0489694
hsa-FAM208B_0017	4.04406	-2.05883	0.754785	-2.72771	0.00637763	0.049332
hsa-UBAC2_0001	9.94256	1.26011	0.462519	2.72445	0.00644081	0.0495943
hsa-ARHGEF4_0002	2.30452	2.63537	0.968552	2.72094	0.00650969	0.0498978

## Sheet: Supplemental Table S10. Differe
Supplemental Table S10. Differentially expressed miRNAs in KC tissues from females.
miRNA ID	baseMean	log2FoldChange	lfcSE	stat	pvalue	padj
hsa-miR-126-3p	112003	-6.36249	0.287512	-22.1295	1.64568e-108	1.21945e-105
hsa-miR-126-5p	367.106	-5.29262	0.307802	-17.1949	2.89937e-66	1.07422e-63
hsa-miR-10b-5p	7147.47	-9.87894	0.662333	-14.9154	2.61762e-50	6.46553e-48
hsa-miR-139-5p	8104.02	-5.29903	0.356904	-14.8472	7.25088e-50	1.34323e-47
hsa-miR-224-5p	501.332	-6.19484	0.469569	-13.1926	9.67807e-40	1.43429e-37
hsa-miR-139-3p	591.126	-5.1539	0.407519	-12.647	1.16189e-36	1.43493e-34
hsa-miR-1-3p	311.914	-5.5368	0.450333	-12.2949	9.64874e-35	1.02139e-32
hsa-miR-143-3p	89031.7	-7.15371	0.595279	-12.0174	2.87803e-33	2.66577e-31
hsa-miR-211-5p	4050.32	-6.05192	0.525337	-11.5201	1.04523e-30	8.60575e-29
hsa-miR-181a-5p	352668	2.31067	0.203648	11.3464	7.73065e-30	5.72841e-28
hsa-miR-145-5p	1096.64	-6.27509	0.587858	-10.6745	1.33969e-26	9.02466e-25
hsa-miR-190b-5p	142.501	2.44479	0.23131	10.5693	4.13488e-26	2.55329e-24
hsa-miR-145-3p	201.663	-6.95624	0.694293	-10.0192	1.25538e-23	7.15568e-22
hsa-miR-181b-5p	28476	1.96063	0.203643	9.62778	6.10341e-22	3.01508e-20
hsa-miR-376b-5p	101.275	-5.41437	0.562004	-9.63404	5.74284e-22	3.01508e-20
hsa-miR-508-3p	194.935	-3.91328	0.416788	-9.38913	6.05006e-21	2.80194e-19
hsa-miR-338-5p	53.7283	-5.2449	0.568358	-9.22816	2.75315e-20	1.20005e-18
hsa-miR-654-3p	167.334	-5.13739	0.56565	-9.08228	1.06328e-19	4.37718e-18
hsa-miR-337-3p	559.164	-5.18101	0.580441	-8.92598	4.41779e-19	1.72294e-17
hsa-miR-381-3p	116.714	-4.87835	0.55105	-8.85283	8.53266e-19	3.16135e-17
hsa-miR-134-3p	49.6851	-6.09552	0.689792	-8.83675	9.85451e-19	3.47723e-17
hsa-miR-509-3-5p	322.825	-3.8401	0.435898	-8.80964	1.25549e-18	4.22872e-17
hsa-miR-485-5p	588.323	-5.16886	0.591459	-8.73917	2.34824e-18	7.56543e-17
hsa-miR-95-3p	1678.75	2.33848	0.269587	8.67429	4.16136e-18	1.28482e-16
hsa-miR-181a-3p	1266.89	2.67749	0.311948	8.58313	9.23273e-18	2.73658e-16
hsa-miR-140-5p	1601.81	-2.3042	0.276499	-8.3335	7.84893e-17	2.23694e-15
hsa-miR-138-5p	806.573	4.00196	0.480802	8.32351	8.53952e-17	2.34362e-15
hsa-miR-487b-3p	691.122	-4.49176	0.547559	-8.20325	2.33983e-16	6.19219e-15
hsa-miR-1185-5p	54.2014	-7.24615	0.885187	-8.18601	2.7003e-16	6.89973e-15
hsa-miR-509-3p	648.628	-3.16971	0.392238	-8.08108	6.41973e-16	1.58567e-14
hsa-miR-155-5p	1000.91	-2.61729	0.326875	-8.00701	1.17529e-15	2.80931e-14
hsa-miR-6510-3p	62.7416	-4.81875	0.61107	-7.88576	3.1262e-15	7.23911e-14
hsa-miR-3085-5p	55.8949	4.26638	0.542111	7.86994	3.54809e-15	7.96706e-14
hsa-miR-10527-5p	92.3125	3.1515	0.402238	7.83491	4.69188e-15	1.02255e-13
hsa-miR-656-3p	39.4845	-4.28934	0.551148	-7.78256	7.10729e-15	1.50472e-13
hsa-miR-93-5p	17904.8	1.68482	0.216859	7.76919	7.89899e-15	1.62588e-13
hsa-miR-154-5p	543.951	-5.99683	0.772341	-7.76448	8.19808e-15	1.64183e-13
hsa-miR-136-3p	126.745	-5.59136	0.720454	-7.76089	8.43355e-15	1.64454e-13
hsa-miR-124-3p	303.323	3.96733	0.515119	7.70177	1.34192e-14	2.54965e-13
hsa-miR-150-5p	2703.49	-4.44702	0.577842	-7.69591	1.40496e-14	2.60269e-13
hsa-miR-493-3p	360.186	-4.65735	0.622562	-7.48094	7.37906e-14	1.30188e-12
hsa-miR-99a-5p	298142	-1.65745	0.22152	-7.48216	7.31114e-14	1.30188e-12
hsa-miR-138-1-3p	91.0223	4.95641	0.664648	7.4572	8.83835e-14	1.52307e-12
hsa-miR-9-5p	739.336	-2.43682	0.328684	-7.41387	1.22663e-13	2.06575e-12
hsa-miR-378c	458.645	2.5059	0.339563	7.37978	1.58555e-13	2.61087e-12
hsa-miR-432-5p	409.572	-4.43871	0.618781	-7.17331	7.32054e-13	1.17924e-11
hsa-miR-135b-3p	65.8709	2.70054	0.381712	7.07481	1.49652e-12	2.35941e-11
hsa-miR-6843-3p	57.7014	3.34745	0.473658	7.06722	1.58065e-12	2.44013e-11
hsa-miR-22-5p	648.725	1.73731	0.25052	6.93483	4.06722e-12	6.15063e-11
hsa-miR-378a-3p	13516.4	1.9342	0.279286	6.9255	4.34443e-12	6.43844e-11
hsa-miR-183-5p	10761.5	3.56194	0.518663	6.86754	6.53175e-12	9.49024e-11
hsa-miR-487a-5p	136.399	-4.45635	0.653138	-6.82298	8.91741e-12	1.24675e-10
hsa-miR-494-5p	25.4824	-6.13508	0.898873	-6.8253	8.77405e-12	1.24675e-10
hsa-miR-127-3p	16818.6	-4.48991	0.659056	-6.81265	9.58175e-12	1.31483e-10
hsa-miR-203a-3p	6312.25	4.36765	0.644329	6.7786	1.21346e-11	1.63486e-10
hsa-miR-31-3p	45.534	3.09443	0.459	6.74167	1.56579e-11	2.07187e-10
hsa-miR-200c-5p	75.6497	2.86674	0.425494	6.73744	1.61205e-11	2.09566e-10
hsa-miR-96-5p	9242.08	3.11925	0.468926	6.6519	2.89336e-11	3.69651e-10
hsa-miR-3152-5p	14.0694	-7.00985	1.05659	-6.63441	3.25794e-11	4.09175e-10
hsa-miR-224-3p	21.0244	-6.43032	0.973966	-6.6022	4.05094e-11	5.00291e-10
hsa-miR-495-5p	72.1446	-3.70912	0.562415	-6.59498	4.25301e-11	5.16636e-10
hsa-miR-424-5p	999.215	-3.15334	0.482332	-6.5377	6.2474e-11	7.46666e-10
hsa-miR-32-3p	105.155	1.66776	0.255475	6.52809	6.66138e-11	7.83505e-10
hsa-miR-7-1-3p	432.069	1.23935	0.189921	6.52558	6.7738e-11	7.84279e-10
hsa-miR-514a-3p	22.3963	-3.92491	0.602564	-6.51368	7.3333e-11	8.35996e-10
hsa-miR-4732-3p	20.9141	-6.40483	0.986335	-6.49357	8.3828e-11	9.4116e-10
hsa-miR-203a-5p	333.245	3.90276	0.603168	6.47044	9.77183e-11	1.08074e-09
hsa-miR-382-3p	23.2391	-4.37305	0.676387	-6.46531	1.0109e-10	1.10158e-09
hsa-miR-200b-5p	628.595	2.90212	0.45312	6.40474	1.50626e-10	1.61759e-09
hsa-miR-675-5p	128.571	3.47186	0.549302	6.3205	2.60715e-10	2.75986e-09
hsa-miR-193b-3p	3741.4	1.84857	0.293356	6.30146	2.94858e-10	3.07732e-09
hsa-miR-769-3p	148.343	1.40606	0.223245	6.29831	3.00909e-10	3.09686e-09
hsa-miR-708-5p	1131.21	1.70028	0.272646	6.23622	4.48263e-10	4.55018e-09
hsa-miR-411-5p	4541.46	-4.64728	0.747365	-6.21822	5.02822e-10	5.03502e-09
hsa-miR-885-5p	16.9738	3.83426	0.617506	6.20927	5.32327e-10	5.25939e-09
hsa-miR-200a-5p	493.402	2.88524	0.466637	6.18304	6.28778e-10	6.13059e-09
hsa-miR-508-5p	20.8211	-3.78072	0.613138	-6.16618	6.99582e-10	6.73234e-09
hsa-miR-337-5p	17.733	-4.85535	0.79239	-6.12748	8.92804e-10	8.48164e-09
hsa-miR-379-5p	1422.59	-4.57925	0.748272	-6.11976	9.37171e-10	8.79043e-09
hsa-miR-146a-5p	5278.4	-3.35593	0.550742	-6.09348	1.10485e-09	1.02337e-08
hsa-miR-376a-3p	251.254	-4.20255	0.693374	-6.06101	1.35268e-09	1.23745e-08
hsa-miR-182-3p	38.4282	3.88104	0.640582	6.05861	1.37299e-09	1.24071e-08
hsa-miR-181c-5p	2637.74	-1.61305	0.266447	-6.05391	1.41371e-09	1.26212e-08
hsa-miR-625-5p	184.035	-2.42353	0.40223	-6.02523	1.68871e-09	1.48968e-08
hsa-miR-889-3p	102.946	-4.56244	0.76755	-5.94416	2.77876e-09	2.42243e-08
hsa-miR-4634	27.2678	-3.18216	0.537707	-5.91802	3.25849e-09	2.80761e-08
hsa-miR-184	3.90317e+06	2.77694	0.470271	5.90497	3.52712e-09	3.00413e-08
hsa-miR-887-3p	48.3962	-2.41161	0.410311	-5.87753	4.16435e-09	3.50657e-08
hsa-miR-376a-5p	7.39312	-6.07885	1.03896	-5.8509	4.88923e-09	4.0707e-08
hsa-miR-204-5p	822632	2.63031	0.453262	5.80306	6.51145e-09	5.36109e-08
hsa-miR-424-3p	98.4271	-2.93851	0.509642	-5.76582	8.12617e-09	6.61702e-08
hsa-miR-889-5p	13.2167	-5.73098	1.00009	-5.73049	1.0014e-08	8.0656e-08
hsa-miR-433-3p	18.7438	-3.03062	0.529399	-5.72464	1.03652e-08	8.25871e-08
hsa-miR-141-5p	269.095	2.47844	0.435126	5.69592	1.22707e-08	9.66814e-08
hsa-miR-369-5p	5718.99	-4.42172	0.776531	-5.6942	1.2395e-08	9.66814e-08
hsa-miR-376c-3p	843.401	-4.23919	0.745767	-5.68433	1.31324e-08	1.01366e-07
hsa-miR-429	16803.4	2.6156	0.464689	5.62872	1.81556e-08	1.38694e-07
hsa-miR-411-3p	46.1109	-3.76591	0.669388	-5.6259	1.84541e-08	1.39535e-07
hsa-miR-770-5p	7.42683	-6.07257	1.0871	-5.58601	2.32346e-08	1.73907e-07
hsa-miR-874-3p	22.902	-2.12435	0.380462	-5.5836	2.35592e-08	1.74574e-07
hsa-miR-382-5p	225.059	-3.44313	0.620407	-5.54979	2.86013e-08	2.09837e-07
hsa-miR-214-5p	604.782	-1.27	0.229435	-5.53534	3.10627e-08	2.2347e-07
hsa-miR-375-3p	629.071	3.03811	0.548846	5.53546	3.1041e-08	2.2347e-07
hsa-miR-425-5p	956.175	1.58795	0.289177	5.49126	3.99073e-08	2.8434e-07
hsa-miR-203b-5p	67.489	4.21693	0.769089	5.48302	4.18115e-08	2.9507e-07
hsa-miR-409-3p	282.607	-3.59536	0.656768	-5.47432	4.39206e-08	3.0703e-07
hsa-miR-1307-3p	247.083	1.45664	0.267665	5.44202	5.26793e-08	3.64816e-07
hsa-miR-383-5p	30.6494	-4.21913	0.775672	-5.43933	5.34823e-08	3.66948e-07
hsa-miR-202-5p	12.3972	-5.65473	1.04618	-5.40512	6.47657e-08	4.40288e-07
hsa-miR-376b-3p	555.47	-4.12143	0.764831	-5.38868	7.09768e-08	4.78126e-07
hsa-miR-200c-3p	49747	2.32858	0.432699	5.38154	7.3853e-08	4.93019e-07
hsa-miR-133a-3p	14.3884	-5.32684	0.991742	-5.37119	7.82183e-08	5.17498e-07
hsa-miR-149-5p	102855	2.1498	0.402649	5.33912	9.33966e-08	6.1245e-07
hsa-let-7c-5p	178016	-1.09441	0.205061	-5.33699	9.45035e-08	6.14273e-07
hsa-miR-200b-3p	3659.63	2.12978	0.401508	5.30445	1.13015e-07	7.28209e-07
hsa-miR-183-3p	76.8843	3.52003	0.668269	5.26739	1.38377e-07	8.83943e-07
hsa-miR-363-3p	94.6655	-2.46251	0.468253	-5.25894	1.4489e-07	9.17637e-07
hsa-miR-212-3p	108.585	-1.91426	0.369345	-5.18285	2.18518e-07	1.37222e-06
hsa-miR-299-3p	5.46755	-5.62543	1.09185	-5.15222	2.57425e-07	1.60296e-06
hsa-miR-5787	19.2032	-3.91679	0.770181	-5.08555	3.66567e-07	2.26355e-06
hsa-miR-31-5p	46.9962	2.28127	0.44968	5.0731	3.91395e-07	2.39689e-06
hsa-miR-511-5p	16.3246	-4.75277	0.93811	-5.06632	4.05572e-07	2.46335e-06
hsa-miR-410-3p	125.981	-3.1745	0.629437	-5.0434	4.57337e-07	2.75518e-06
hsa-miR-125b-2-3p	85.6495	-1.60157	0.323934	-4.94413	7.64833e-07	4.5705e-06
hsa-miR-323a-3p	64.322	-2.98596	0.607374	-4.91618	8.82471e-07	5.23129e-06
hsa-miR-671-3p	20.9883	2.06807	0.421192	4.91003	9.10644e-07	5.35545e-06
hsa-miR-223-3p	605.081	-1.84435	0.375768	-4.90822	9.1905e-07	5.36233e-06
hsa-miR-455-5p	14.623	-2.81405	0.575639	-4.88857	1.01573e-06	5.83452e-06
hsa-miR-543	11.5998	-3.65933	0.74834	-4.88993	1.00872e-06	5.83452e-06
hsa-miR-136-5p	64.2672	-4.48563	0.918111	-4.88571	1.03055e-06	5.87414e-06
hsa-miR-1293	5.35328	4.98296	1.02136	4.87874	1.06765e-06	6.03915e-06
hsa-miR-135b-5p	17952.9	1.93626	0.397043	4.87671	1.07868e-06	6.05534e-06
hsa-miR-182-5p	11633.1	2.90692	0.596473	4.87351	1.09633e-06	6.10811e-06
hsa-miR-548ay-3p	3.43917	5.55839	1.14755	4.84369	1.27451e-06	7.04783e-06
hsa-miR-490-5p	19.2015	-2.92956	0.60649	-4.83036	1.36286e-06	7.4806e-06
hsa-miR-1268b	10.7048	4.63161	0.960569	4.82174	1.42314e-06	7.69743e-06
hsa-miR-6503-5p	11.0755	-2.91905	0.607758	-4.80297	1.56328e-06	8.39412e-06
hsa-miR-205-5p	17892.1	2.16411	0.452154	4.78622	1.69949e-06	9.05989e-06
hsa-miR-542-5p	568.811	-2.60621	0.548946	-4.74766	2.05783e-06	1.08918e-05
hsa-miR-450a-5p	196.582	-3.0759	0.650438	-4.72897	2.25664e-06	1.18594e-05
hsa-miR-12136	91.239	-2.47669	0.525173	-4.71596	2.40577e-06	1.25541e-05
hsa-miR-142-3p	66.9511	-1.83837	0.389984	-4.71397	2.42939e-06	1.25887e-05
hsa-miR-323a-5p	12.9791	-3.84223	0.818927	-4.69179	2.70828e-06	1.39364e-05
hsa-miR-142-5p	26.5724	-2.28976	0.493288	-4.64184	3.45312e-06	1.76466e-05
hsa-miR-129-5p	22.684	-2.68021	0.580087	-4.62036	3.83068e-06	1.9442e-05
hsa-miR-758-3p	5.10891	-4.94495	1.07064	-4.6187	3.86143e-06	1.94648e-05
hsa-miR-377-5p	4.579	-4.78335	1.03658	-4.61457	3.93915e-06	1.97224e-05
hsa-miR-651-5p	136.963	1.5134	0.330409	4.5804	4.64089e-06	2.27742e-05
hsa-miR-134-5p	26.182	-4.32017	0.943123	-4.58071	4.63407e-06	2.27742e-05
hsa-miR-377-3p	16.2323	-4.39648	0.959454	-4.58227	4.59959e-06	2.27742e-05
hsa-miR-346	9.83297	-4.74601	1.03658	-4.57852	4.68274e-06	2.28284e-05
hsa-miR-196b-5p	80.6239	-3.62414	0.794159	-4.5635	5.03075e-06	2.43646e-05
hsa-miR-493-5p	297.804	-3.60014	0.794652	-4.53046	5.88542e-06	2.83188e-05
hsa-miR-4423-5p	56.9562	-3.57194	0.790637	-4.5178	6.24852e-06	2.9872e-05
hsa-miR-379-3p	53.6715	-3.99977	0.886226	-4.51325	6.38403e-06	3.03241e-05
hsa-miR-488-3p	30.4715	-2.26482	0.502483	-4.50726	6.56695e-06	3.09943e-05
hsa-miR-574-5p	4624.93	1.08383	0.242947	4.46119	8.15045e-06	3.82246e-05
hsa-miR-455-3p	193.761	-2.58015	0.582157	-4.43205	9.33401e-06	4.35e-05
hsa-miR-181d-5p	394.543	-1.20197	0.271738	-4.42326	9.72217e-06	4.48851e-05
hsa-miR-203b-3p	8.72446	3.02989	0.685094	4.42259	9.75237e-06	4.48851e-05
hsa-miR-140-3p	82.8985	-2.1311	0.483369	-4.40886	1.03918e-05	4.7533e-05
hsa-miR-195-3p	132.931	-1.22572	0.280704	-4.36657	1.26211e-05	5.73756e-05
hsa-miR-654-5p	80.7026	-4.06306	0.932911	-4.35525	1.32916e-05	6.00555e-05
hsa-miR-130a-3p	4717.48	-1.33016	0.30624	-4.34351	1.40223e-05	6.2973e-05
hsa-let-7i-3p	125.79	-1.63651	0.378832	-4.3199	1.56103e-05	6.96823e-05
hsa-miR-15b-3p	167.112	1.35791	0.316869	4.28538	1.82425e-05	8.06645e-05
hsa-miR-345-5p	618.827	-1.07135	0.250033	-4.28483	1.82883e-05	8.06645e-05
hsa-miR-302b-3p	7.26389	-4.29567	1.00348	-4.28076	1.86257e-05	8.16665e-05
hsa-miR-942-5p	38.1648	1.1381	0.266341	4.27309	1.92782e-05	8.3539e-05
hsa-miR-125a-3p	113.217	1.29549	0.303603	4.26705	1.98076e-05	8.53341e-05
hsa-miR-937-3p	6.95713	2.46958	0.583445	4.23276	2.30845e-05	9.88766e-05
hsa-miR-329-3p	4.0651	-4.59463	1.08593	-4.23105	2.326e-05	9.90554e-05
hsa-miR-450b-5p	10.8319	-2.52505	0.602806	-4.18883	2.80395e-05	0.000118727
hsa-miR-99a-3p	27.2957	-1.50713	0.363191	-4.14969	3.3292e-05	0.000140167
hsa-miR-299-5p	7.75965	-3.24051	0.782399	-4.14176	3.44657e-05	0.000144289
hsa-miR-412-5p	60.0064	-2.82007	0.686733	-4.1065	4.01705e-05	0.000167227
hsa-miR-503-5p	31.1735	-3.17831	0.77711	-4.08991	4.31547e-05	0.000177653
hsa-miR-668-3p	6.12841	-4.00782	0.992845	-4.0367	5.42081e-05	0.000221924
hsa-miR-4802-5p	17.9817	1.68434	0.417588	4.0335	5.49525e-05	0.000223735
hsa-miR-200a-3p	3975.79	1.58533	0.39439	4.0197	5.82722e-05	0.000235954
hsa-miR-6504-5p	5.27691	-4.35566	1.08697	-4.00715	6.14549e-05	0.00024749
hsa-miR-655-3p	3.15121	-4.8773	1.21798	-4.00444	6.21658e-05	0.000248999
hsa-miR-5100	142.358	-3.52492	0.897876	-3.92585	8.64253e-05	0.000340644
hsa-miR-141-3p	4150.99	1.74079	0.446751	3.89655	9.75742e-05	0.000382553
hsa-miR-944	65.9868	1.98618	0.513082	3.87107	0.000108358	0.000422595
hsa-miR-150-3p	2.34763	-4.40073	1.13808	-3.8668	0.000110271	0.000427804
hsa-miR-513b-5p	26.8818	-2.42007	0.626956	-3.86003	0.000113371	0.000437543
hsa-miR-433-5p	3.52933	-4.37258	1.13701	-3.84568	0.00012022	0.000461572
hsa-miR-2114-5p	12.9985	-2.3847	0.620554	-3.84286	0.000121607	0.000464489
hsa-miR-369-3p	39.1676	-3.07762	0.802912	-3.83307	0.000126551	0.000480896
hsa-miR-205-3p	252.812	1.73725	0.456093	3.80898	0.000139544	0.000527561
hsa-miR-494-3p	2.68953	-4.61773	1.21416	-3.80323	0.000142821	0.000537211
hsa-miR-302a-3p	3.6567	-4.45311	1.17572	-3.78755	0.00015214	0.000569372
hsa-miR-132-3p	115.245	-1.82531	0.482131	-3.78591	0.000153147	0.00057026
hsa-miR-33a-3p	19.7211	1.71887	0.458779	3.74662	0.000179233	0.000664058
hsa-miR-541-5p	2.36488	-4.41005	1.19387	-3.6939	0.000220841	0.000810115
hsa-miR-204-3p	557.42	2.24801	0.609309	3.68944	0.000224749	0.00082039
hsa-miR-4510	24.0378	-1.36762	0.374988	-3.64712	0.000265196	0.000963285
hsa-miR-329-5p	2.0314	-4.22135	1.16357	-3.62794	0.00028569	0.00103267
hsa-miR-510-5p	3.84688	-4.53286	1.25542	-3.61065	0.000305436	0.00109868
hsa-miR-3085-3p	10.3373	3.1887	0.88365	3.60856	0.0003079	0.00110219
hsa-miR-196a-5p	14.701	-3.05483	0.853445	-3.57941	0.000344366	0.0012268
hsa-miR-1227-3p	3.16013	4.1519	1.16059	3.57739	0.000347042	0.00123042
hsa-miR-365a-5p	7.0414	2.27774	0.640024	3.55883	0.000372505	0.00131441
hsa-miR-135a-5p	1174.73	-1.96052	0.551876	-3.55246	0.000381642	0.00134027
hsa-miR-323b-3p	8.7571	-2.23491	0.630692	-3.54358	0.00039473	0.00137969
hsa-miR-4647	6.79107	2.42859	0.692475	3.50711	0.000453001	0.00156857
hsa-miR-876-3p	1.94486	-4.17309	1.19437	-3.49397	0.000475893	0.00164017
hsa-miR-6814-3p	3.45829	3.71462	1.06939	3.47361	0.000513514	0.00176164
hsa-miR-20b-5p	5.13546	-3.70314	1.07582	-3.44217	0.000577067	0.00197054
hsa-miR-10b-3p	2.67413	-4.63341	1.35094	-3.42978	0.000604077	0.00204393
hsa-miR-4485-3p	5.58516	-4.46298	1.30298	-3.42522	0.00061431	0.00206911
hsa-miR-132-5p	2137.8	-1.30974	0.384056	-3.41029	0.000648944	0.00217073
hsa-miR-592	23.7206	-1.75413	0.515269	-3.40431	0.000663312	0.0022041
hsa-miR-598-3p	165.521	1.04298	0.307725	3.38932	0.000700663	0.00231782
hsa-miR-342-5p	42.9474	-1.09958	0.326257	-3.37028	0.000750927	0.00247305
hsa-miR-556-3p	6.52424	2.50323	0.748404	3.34477	0.00082352	0.00270013
hsa-miR-450a-1-3p	2.46537	-3.83677	1.16067	-3.30566	0.000947538	0.0030795
hsa-miR-92b-5p	9.30296	-2.21216	0.670454	-3.2995	0.000968574	0.00313412
hsa-miR-106b-5p	52.7749	1.26	0.383456	3.28591	0.00101654	0.00327504
hsa-miR-302d-3p	1.59192	-3.87565	1.19644	-3.23932	0.00119813	0.00384336
hsa-miR-4770	2.09583	-4.22687	1.32611	-3.18742	0.00143548	0.0045652
hsa-miR-330-3p	17.6175	1.16195	0.3648	3.18518	0.00144665	0.00458105
hsa-miR-370-5p	3.43715	-3.68739	1.16705	-3.15959	0.0015799	0.00498174
hsa-miR-1225-5p	12.9358	-2.2988	0.731475	-3.14269	0.00167403	0.00522997
hsa-miR-370-3p	7.96438	-2.46012	0.783057	-3.14168	0.0016798	0.00522997
hsa-miR-187-3p	25.2499	-1.44263	0.459654	-3.13851	0.00169809	0.00524284
hsa-miR-556-5p	2.02645	4.77127	1.52019	3.13859	0.0016976	0.00524284
hsa-miR-486-3p	16.1046	1.80817	0.576511	3.13639	0.00171039	0.00525891
hsa-miR-191-3p	181.504	1.23597	0.395727	3.12329	0.00178839	0.00547603
hsa-miR-378a-5p	80.0988	1.21537	0.389546	3.11997	0.0018087	0.00549282
hsa-miR-450a-2-3p	1.55895	-3.82105	1.22458	-3.12028	0.00180678	0.00549282
hsa-miR-4521	3.90753	4.48395	1.44405	3.10513	0.00190198	0.00575251
hsa-miR-219a-1-3p	5.41081	2.27134	0.733358	3.09718	0.00195368	0.00586104
hsa-miR-589-5p	27.9622	-1.0862	0.353684	-3.07111	0.00213263	0.00634649
hsa-miR-1910-5p	4.16425	3.04858	0.993824	3.06752	0.00215839	0.00637199
hsa-miR-2113	2.33946	3.76306	1.22673	3.06755	0.00215822	0.00637199
hsa-miR-339-5p	144.174	1.91601	0.62785	3.0517	0.00227552	0.0066911
hsa-miR-4739	2.65392	-3.943	1.30747	-3.01575	0.00256344	0.00750795
hsa-miR-514a-5p	5.32513	-2.9822	1.0041	-2.97004	0.00297765	0.00865271
hsa-miR-548l	12.2317	1.48311	0.499848	2.96713	0.00300595	0.00870082
hsa-miR-1228-5p	2.13302	4.22435	1.43345	2.94699	0.00320885	0.00925198
hsa-miR-34b-3p	8.73912	-1.83777	0.627019	-2.93097	0.00337906	0.00970497
hsa-miR-3944-5p	5.5212	1.80184	0.617028	2.9202	0.0034981	0.0100081
hsa-miR-33a-5p	1396.06	1.00457	0.3459	2.90423	0.00368155	0.0104522
hsa-miR-323b-5p	2.04373	-3.51758	1.21185	-2.90264	0.00370027	0.0104653
hsa-miR-9985	30.2797	-2.11629	0.732835	-2.88782	0.00387925	0.0109297
hsa-miR-548az-5p	4.99353	2.20559	0.768631	2.8695	0.00411122	0.0115395
hsa-miR-4776-3p	2.34532	3.13933	1.09967	2.85478	0.00430664	0.0119521
hsa-miR-9902	4.91134	2.58928	0.906697	2.85573	0.00429381	0.0119521
hsa-miR-656-5p	1.40621	-3.66402	1.2832	-2.85538	0.00429854	0.0119521
hsa-miR-2392	295.075	-2.38368	0.838539	-2.84266	0.00447393	0.0123701
hsa-miR-6720-5p	1.35684	-3.63742	1.28212	-2.83704	0.00455342	0.0125431
hsa-miR-513c-5p	74.071	-2.20276	0.777814	-2.83199	0.00462596	0.0126667
hsa-miR-487a-3p	15.396	-2.4401	0.864504	-2.82254	0.0047645	0.0129322
hsa-miR-655-5p	1.71724	-3.94672	1.39792	-2.82328	0.00475344	0.0129322
hsa-miR-17-5p	63.3305	1.0033	0.359517	2.7907	0.00525945	0.0140695
hsa-miR-769-5p	70.2266	1.26269	0.45231	2.79165	0.00524406	0.0140695
hsa-miR-181a-2-3p	3017.08	1.49751	0.540253	2.77187	0.00557349	0.0148027
hsa-miR-107	6.69138	2.27807	0.822985	2.76806	0.00563918	0.0149237
hsa-miR-27a-5p	462.897	1.84466	0.674127	2.73637	0.00621219	0.0163816
hsa-miR-26a-1-3p	21.2628	1.11414	0.410313	2.71534	0.00662081	0.0172747
hsa-miR-539-5p	2.00216	-3.52472	1.30195	-2.70727	0.00678398	0.0176383
hsa-miR-3064-5p	11.4413	1.43163	0.53038	2.69925	0.00694967	0.018006
hsa-miR-744-5p	1113.5	1.28719	0.478356	2.69085	0.00712697	0.018401
hsa-miR-487b-5p	4.1916	-2.56991	0.966158	-2.65993	0.00781573	0.0201092
hsa-miR-4695-3p	9.66712	-2.76006	1.03941	-2.65541	0.0079213	0.0203103
hsa-miR-495-3p	23.0141	-2.57149	0.969409	-2.65263	0.0079867	0.0204074
hsa-miR-3614-5p	13.3141	1.6915	0.640125	2.64245	0.00823078	0.020887
hsa-miR-410-5p	2.68584	-3.95246	1.49558	-2.64276	0.00822322	0.020887
hsa-miR-760	5.49297	-2.17826	0.82859	-2.62888	0.00856666	0.0215915
hsa-miR-3187-3p	2.87067	-3.44262	1.30915	-2.62966	0.00854697	0.0215915
hsa-miR-6764-5p	4.50946	1.87037	0.71304	2.62309	0.00871374	0.0218138
hsa-miR-4448	90.1423	-1.47988	0.566237	-2.61353	0.00896115	0.0223576
hsa-miR-663b	36.8243	2.60184	1.00072	2.59997	0.00932312	0.022977
hsa-miR-3188	1.40611	-3.68263	1.41662	-2.59959	0.00933344	0.022977
hsa-miR-1251-5p	2.88302	-3.45055	1.32728	-2.59971	0.0093302	0.022977
hsa-miR-432-3p	1.15605	-3.40425	1.31099	-2.5967	0.00941243	0.0230947
hsa-miR-335-5p	412.745	-1.09781	0.423418	-2.59274	0.00952149	0.0232086
hsa-miR-1247-5p	744.471	-2.0001	0.779929	-2.56447	0.0103335	0.0250232
hsa-miR-940	17.8467	1.75585	0.685059	2.56307	0.0103752	0.0250424
hsa-miR-221-3p	5809.93	1.15607	0.454459	2.54384	0.0109641	0.0263778
hsa-miR-409-5p	2.43027	-4.48964	1.77744	-2.5259	0.0115402	0.0276742
hsa-miR-125b-5p	38854	-1.02981	0.408869	-2.51867	0.0117799	0.0280285
hsa-miR-505-5p	13.4526	-1.52045	0.603828	-2.51803	0.0118015	0.0280285
hsa-miR-3129-5p	9.1038	1.68001	0.668971	2.51134	0.0120274	0.0284739
hsa-miR-3154	2.9289	-2.35387	0.93851	-2.5081	0.0121383	0.0286449
hsa-miR-3065-5p	4.05177	-2.29722	0.919074	-2.49949	0.0124372	0.029257
hsa-miR-7706	36.0792	1.01044	0.405772	2.49017	0.0127683	0.0298463
hsa-miR-6815-5p	7.52654	1.44265	0.58055	2.48497	0.0129561	0.0300954
hsa-miR-6508-3p	17.3886	1.1374	0.462011	2.46185	0.0138222	0.0319073
hsa-miR-6513-3p	7.67183	1.2317	0.501194	2.45753	0.0139896	0.0320938
hsa-miR-561-5p	1.30289	-3.56554	1.45492	-2.45068	0.0142587	0.0325099
hsa-miR-4775	7.25247	1.3506	0.55414	2.43729	0.0147978	0.0336355
hsa-miR-103a-2-5p	8.54932	1.15423	0.474471	2.43266	0.0149883	0.0339643
hsa-miR-154-3p	11.7501	-2.62091	1.08299	-2.42007	0.0155174	0.0349495
hsa-miR-92a-1-5p	55.2881	-1.46852	0.612957	-2.3958	0.0165843	0.037015
hsa-miR-302c-3p	1.47681	-3.03189	1.28594	-2.35772	0.0183878	0.0407945
hsa-miR-6814-5p	4.89045	2.06913	0.883567	2.34179	0.0191913	0.042431
hsa-miR-135a-2-3p	7.14228	-1.60608	0.686886	-2.3382	0.0193767	0.0426058
hsa-miR-4787-5p	2.38132	-3.78267	1.6383	-2.3089	0.0209494	0.045792
hsa-miR-618	1.46265	-3.73191	1.61595	-2.30941	0.0209206	0.045792
hsa-miR-3180-3p	3.10927	1.89805	0.822532	2.30757	0.0210232	0.0458182
hsa-miR-3152-3p	1.25409	-3.54422	1.53877	-2.30329	0.0212627	0.0462043
hsa-miR-4488	4.22335	-1.97912	0.864514	-2.28928	0.0220629	0.047803
hsa-miR-3120-5p	198.63	-1.23281	0.541234	-2.27778	0.0227395	0.0491254
hsa-miR-517-5p	3.53256	2.26011	0.993701	2.27444	0.0229394	0.0494131
hsa-miR-4742-3p	4.6607	1.91238	0.841458	2.2727	0.0230442	0.0494949
hsa-miR-10395-3p	50.8175	-1.49603	0.658747	-2.27102	0.0231457	0.0495692

[truncated: 5 more sheets: Supplemental Table S11. Differe, Supplemental Table S12. Sex-ind, Supplemental Table S13. Sex-spe, Supplemental Table S14. Post-ho, Supplemental Table S15. Sex-str]
